# Supplementary material for: Data on minerals and crystallinity index of quartz in rock samples collected from Paleolithic archaeological site of Attirampakkam, Tamil Nadu
Source: Data Brief. 2021 Nov 13;39:107571. doi: 10.1016/j.dib.2021.107571 (PMC8605056; doi:10.1016/j.dib.2021.107571)
Supplement: Supplementary file 1 [file mmc1.zip]

Archive with 10 entries (10 files):
- AR-1.xlsx
- AR-10.xlsx
- AR-2.xlsx
- AR-3.xlsx
- AR-4.xlsx
- AR-5.xlsx
- AR-6.xlsx
- AR-7.xlsx
- AR-8.xlsx
- AR-9.xlsx
