# Supplementary material for: Data on minerals and crystallinity index of quartz in rock samples collected from Paleolithic archaeological site of Attirampakkam, Tamil Nadu
Source: Data Brief. 2021 Nov 13;39:107571. doi: 10.1016/j.dib.2021.107571 (PMC8605056; doi:10.1016/j.dib.2021.107571)
Supplement: Supplementary file 1 [file mmc1.zip › AR-10.xlsx]

## Sheet: Sheet1
Wavenumber (cm-1)	Absorption
4000	103.55
3999	103.55
3998	103.54
3997	103.54
3996	103.53
3995	103.53
3994	103.52
3993	103.52
3992	103.51
3991	103.51
3990	103.51
3989	103.5
3988	103.5
3987	103.49
3986	103.48
3985	103.48
3984	103.47
3983	103.47
3982	103.46
3981	103.46
3980	103.46
3979	103.45
3978	103.45
3977	103.44
3976	103.44
3975	103.43
3974	103.43
3973	103.43
3972	103.43
3971	103.43
3970	103.44
3969	103.43
3968	103.43
3967	103.42
3966	103.42
3965	103.42
3964	103.42
3963	103.42
3962	103.42
3961	103.41
3960	103.41
3959	103.41
3958	103.4
3957	103.4
3956	103.4
3955	103.4
3954	103.39
3953	103.38
3952	103.38
3951	103.38
3950	103.38
3949	103.38
3948	103.38
3947	103.38
3946	103.38
3945	103.38
3944	103.38
3943	103.39
3942	103.39
3941	103.38
3940	103.37
3939	103.36
3938	103.36
3937	103.35
3936	103.36
3935	103.36
3934	103.37
3933	103.37
3932	103.36
3931	103.35
3930	103.33
3929	103.32
3928	103.31
3927	103.3
3926	103.29
3925	103.28
3924	103.27
3923	103.27
3922	103.26
3921	103.25
3920	103.25
3919	103.25
3918	103.25
3917	103.26
3916	103.26
3915	103.25
3914	103.25
3913	103.24
3912	103.24
3911	103.24
3910	103.23
3909	103.23
3908	103.22
3907	103.21
3906	103.2
3905	103.19
3904	103.18
3903	103.17
3902	103.17
3901	103.16
3900	103.16
3899	103.15
3898	103.15
3897	103.15
3896	103.14
3895	103.14
3894	103.14
3893	103.13
3892	103.12
3891	103.11
3890	103.1
3889	103.09
3888	103.08
3887	103.08
3886	103.08
3885	103.07
3884	103.07
3883	103.06
3882	103.05
3881	103.04
3880	103.04
3879	103.03
3878	103.03
3877	103.03
3876	103.03
3875	103.02
3874	103.02
3873	103.01
3872	103
3871	103
3870	102.99
3869	102.99
3868	102.98
3867	102.97
3866	102.97
3865	102.97
3864	102.96
3863	102.96
3862	102.96
3861	102.96
3860	102.96
3859	102.95
3858	102.94
3857	102.93
3856	102.92
3855	102.9
3854	102.9
3853	102.9
3852	102.9
3851	102.9
3850	102.9
3849	102.91
3848	102.91
3847	102.92
3846	102.92
3845	102.92
3844	102.91
3843	102.9
3842	102.89
3841	102.89
3840	102.88
3839	102.88
3838	102.88
3837	102.87
3836	102.87
3835	102.86
3834	102.86
3833	102.85
3832	102.85
3831	102.85
3830	102.85
3829	102.85
3828	102.85
3827	102.84
3826	102.84
3825	102.84
3824	102.84
3823	102.83
3822	102.83
3821	102.83
3820	102.83
3819	102.82
3818	102.82
3817	102.82
3816	102.82
3815	102.81
3814	102.8
3813	102.8
3812	102.8
3811	102.8
3810	102.8
3809	102.8
3808	102.8
3807	102.79
3806	102.78
3805	102.77
3804	102.77
3803	102.78
3802	102.79
3801	102.8
3800	102.8
3799	102.8
3798	102.79
3797	102.79
3796	102.8
3795	102.8
3794	102.79
3793	102.79
3792	102.78
3791	102.78
3790	102.77
3789	102.77
3788	102.77
3787	102.78
3786	102.77
3785	102.77
3784	102.76
3783	102.76
3782	102.75
3781	102.75
3780	102.74
3779	102.74
3778	102.73
3777	102.71
3776	102.7
3775	102.7
3774	102.69
3773	102.69
3772	102.69
3771	102.69
3770	102.67
3769	102.66
3768	102.64
3767	102.62
3766	102.61
3765	102.61
3764	102.6
3763	102.6
3762	102.6
3761	102.62
3760	102.64
3759	102.65
3758	102.64
3757	102.62
3756	102.59
3755	102.56
3754	102.52
3753	102.48
3752	102.45
3751	102.43
3750	102.43
3749	102.43
3748	102.43
3747	102.42
3746	102.41
3745	102.41
3744	102.42
3743	102.43
3742	102.44
3741	102.46
3740	102.49
3739	102.5
3738	102.5
3737	102.48
3736	102.47
3735	102.47
3734	102.47
3733	102.46
3732	102.44
3731	102.43
3730	102.4
3729	102.37
3728	102.35
3727	102.34
3726	102.36
3725	102.37
3724	102.38
3723	102.39
3722	102.39
3721	102.38
3720	102.36
3719	102.35
3718	102.32
3717	102.3
3716	102.27
3715	102.23
3714	102.21
3713	102.19
3712	102.17
3711	102.15
3710	102.12
3709	102.08
3708	102.05
3707	102.03
3706	102.01
3705	101.99
3704	101.96
3703	101.94
3702	101.92
3701	101.9
3700	101.88
3699	101.85
3698	101.82
3697	101.79
3696	101.78
3695	101.78
3694	101.78
3693	101.78
3692	101.77
3691	101.77
3690	101.77
3689	101.77
3688	101.77
3687	101.78
3686	101.79
3685	101.82
3684	101.83
3683	101.84
3682	101.84
3681	101.85
3680	101.85
3679	101.85
3678	101.85
3677	101.85
3676	101.86
3675	101.86
3674	101.84
3673	101.82
3672	101.82
3671	101.83
3670	101.85
3669	101.86
3668	101.85
3667	101.85
3666	101.87
3665	101.89
3664	101.9
3663	101.9
3662	101.88
3661	101.86
3660	101.85
3659	101.85
3658	101.85
3657	101.84
3656	101.84
3655	101.84
3654	101.82
3653	101.8
3652	101.78
3651	101.75
3650	101.72
3649	101.7
3648	101.69
3647	101.69
3646	101.71
3645	101.74
3644	101.78
3643	101.82
3642	101.85
3641	101.85
3640	101.84
3639	101.82
3638	101.82
3637	101.81
3636	101.8
3635	101.77
3634	101.73
3633	101.7
3632	101.67
3631	101.65
3630	101.65
3629	101.65
3628	101.65
3627	101.65
3626	101.66
3625	101.66
3624	101.66
3623	101.65
3622	101.64
3621	101.63
3620	101.62
3619	101.61
3618	101.6
3617	101.61
3616	101.62
3615	101.64
3614	101.64
3613	101.64
3612	101.65
3611	101.66
3610	101.67
3609	101.67
3608	101.66
3607	101.67
3606	101.69
3605	101.71
3604	101.73
3603	101.73
3602	101.72
3601	101.71
3600	101.71
3599	101.71
3598	101.7
3597	101.7
3596	101.7
3595	101.7
3594	101.7
3593	101.7
3592	101.7
3591	101.7
3590	101.71
3589	101.71
3588	101.72
3587	101.72
3586	101.72
3585	101.72
3584	101.72
3583	101.72
3582	101.72
3581	101.73
3580	101.73
3579	101.73
3578	101.73
3577	101.73
3576	101.73
3575	101.73
3574	101.74
3573	101.74
3572	101.74
3571	101.74
3570	101.74
3569	101.74
3568	101.74
3567	101.74
3566	101.74
3565	101.74
3564	101.75
3563	101.75
3562	101.75
3561	101.75
3560	101.75
3559	101.75
3558	101.75
3557	101.75
3556	101.75
3555	101.75
3554	101.75
3553	101.75
3552	101.76
3551	101.76
3550	101.76
3549	101.76
3548	101.77
3547	101.77
3546	101.78
3545	101.78
3544	101.78
3543	101.78
3542	101.78
3541	101.78
3540	101.77
3539	101.77
3538	101.77
3537	101.77
3536	101.78
3535	101.79
3534	101.8
3533	101.81
3532	101.81
3531	101.81
3530	101.81
3529	101.81
3528	101.81
3527	101.81
3526	101.82
3525	101.82
3524	101.82
3523	101.82
3522	101.82
3521	101.82
3520	101.82
3519	101.82
3518	101.83
3517	101.84
3516	101.85
3515	101.85
3514	101.86
3513	101.86
3512	101.85
3511	101.85
3510	101.84
3509	101.83
3508	101.82
3507	101.82
3506	101.82
3505	101.83
3504	101.85
3503	101.87
3502	101.88
3501	101.89
3500	101.9
3499	101.9
3498	101.91
3497	101.91
3496	101.91
3495	101.91
3494	101.91
3493	101.91
3492	101.9
3491	101.9
3490	101.9
3489	101.91
3488	101.91
3487	101.91
3486	101.9
3485	101.9
3484	101.9
3483	101.91
3482	101.92
3481	101.92
3480	101.93
3479	101.93
3478	101.93
3477	101.93
3476	101.94
3475	101.94
3474	101.95
3473	101.96
3472	101.96
3471	101.96
3470	101.96
3469	101.97
3468	101.97
3467	101.98
3466	101.98
3465	101.99
3464	101.99
3463	102
3462	102
3461	102.01
3460	102.01
3459	102.02
3458	102.02
3457	102.02
3456	102.03
3455	102.03
3454	102.03
3453	102.04
3452	102.04
3451	102.05
3450	102.05
3449	102.06
3448	102.06
3447	102.06
3446	102.07
3445	102.07
3444	102.08
3443	102.08
3442	102.08
3441	102.09
3440	102.09
3439	102.09
3438	102.1
3437	102.1
3436	102.1
3435	102.11
3434	102.11
3433	102.11
3432	102.11
3431	102.12
3430	102.12
3429	102.12
3428	102.12
3427	102.13
3426	102.13
3425	102.13
3424	102.13
3423	102.13
3422	102.13
3421	102.14
3420	102.14
3419	102.14
3418	102.14
3417	102.14
3416	102.15
3415	102.15
3414	102.15
3413	102.14
3412	102.14
3411	102.15
3410	102.15
3409	102.15
3408	102.15
3407	102.15
3406	102.14
3405	102.14
3404	102.14
3403	102.15
3402	102.15
3401	102.15
3400	102.15
3399	102.15
3398	102.14
3397	102.14
3396	102.14
3395	102.14
3394	102.14
3393	102.14
3392	102.14
3391	102.14
3390	102.14
3389	102.14
3388	102.14
3387	102.15
3386	102.15
3385	102.14
3384	102.14
3383	102.14
3382	102.14
3381	102.15
3380	102.15
3379	102.14
3378	102.14
3377	102.13
3376	102.12
3375	102.12
3374	102.11
3373	102.11
3372	102.11
3371	102.11
3370	102.1
3369	102.1
3368	102.11
3367	102.11
3366	102.12
3365	102.12
3364	102.12
3363	102.11
3362	102.1
3361	102.1
3360	102.09
3359	102.09
3358	102.08
3357	102.08
3356	102.07
3355	102.07
3354	102.06
3353	102.06
3352	102.06
3351	102.05
3350	102.04
3349	102.04
3348	102.03
3347	102.03
3346	102.03
3345	102.02
3344	102.02
3343	102.01
3342	102
3341	102
3340	101.99
3339	101.98
3338	101.98
3337	101.97
3336	101.97
3335	101.97
3334	101.96
3333	101.96
3332	101.95
3331	101.94
3330	101.93
3329	101.93
3328	101.92
3327	101.91
3326	101.91
3325	101.9
3324	101.9
3323	101.89
3322	101.88
3321	101.87
3320	101.86
3319	101.86
3318	101.85
3317	101.84
3316	101.83
3315	101.83
3314	101.82
3313	101.81
3312	101.8
3311	101.8
3310	101.79
3309	101.78
3308	101.77
3307	101.76
3306	101.75
3305	101.74
3304	101.73
3303	101.72
3302	101.72
3301	101.71
3300	101.7
3299	101.69
3298	101.68
3297	101.67
3296	101.66
3295	101.65
3294	101.64
3293	101.64
3292	101.63
3291	101.62
3290	101.61
3289	101.6
3288	101.59
3287	101.58
3286	101.57
3285	101.56
3284	101.55
3283	101.55
3282	101.54
3281	101.53
3280	101.52
3279	101.51
3278	101.5
3277	101.49
3276	101.48
3275	101.47
3274	101.46
3273	101.45
3272	101.45
3271	101.44
3270	101.43
3269	101.42
3268	101.41
3267	101.4
3266	101.39
3265	101.39
3264	101.38
3263	101.37
3262	101.36
3261	101.35
3260	101.35
3259	101.34
3258	101.33
3257	101.32
3256	101.31
3255	101.3
3254	101.3
3253	101.29
3252	101.28
3251	101.27
3250	101.26
3249	101.26
3248	101.25
3247	101.24
3246	101.23
3245	101.23
3244	101.22
3243	101.21
3242	101.2
3241	101.19
3240	101.18
3239	101.17
3238	101.16
3237	101.16
3236	101.15
3235	101.15
3234	101.14
3233	101.13
3232	101.12
3231	101.11
3230	101.1
3229	101.09
3228	101.09
3227	101.08
3226	101.07
3225	101.06
3224	101.05
3223	101.05
3222	101.04
3221	101.03
3220	101.02
3219	101.01
3218	101
3217	100.99
3216	100.98
3215	100.97
3214	100.96
3213	100.95
3212	100.94
3211	100.93
3210	100.92
3209	100.91
3208	100.9
3207	100.89
3206	100.88
3205	100.88
3204	100.87
3203	100.86
3202	100.86
3201	100.85
3200	100.85
3199	100.85
3198	100.84
3197	100.83
3196	100.82
3195	100.81
3194	100.8
3193	100.8
3192	100.79
3191	100.79
3190	100.78
3189	100.78
3188	100.77
3187	100.76
3186	100.75
3185	100.74
3184	100.74
3183	100.73
3182	100.73
3181	100.73
3180	100.73
3179	100.72
3178	100.71
3177	100.7
3176	100.7
3175	100.7
3174	100.7
3173	100.7
3172	100.7
3171	100.7
3170	100.69
3169	100.69
3168	100.68
3167	100.67
3166	100.66
3165	100.66
3164	100.65
3163	100.65
3162	100.64
3161	100.63
3160	100.62
3159	100.61
3158	100.61
3157	100.61
3156	100.61
3155	100.61
3154	100.61
3153	100.61
3152	100.6
3151	100.6
3150	100.6
3149	100.6
3148	100.59
3147	100.59
3146	100.59
3145	100.59
3144	100.58
3143	100.58
3142	100.57
3141	100.57
3140	100.57
3139	100.57
3138	100.57
3137	100.57
3136	100.57
3135	100.56
3134	100.56
3133	100.55
3132	100.55
3131	100.55
3130	100.54
3129	100.54
3128	100.53
3127	100.53
3126	100.53
3125	100.52
3124	100.52
3123	100.52
3122	100.52
3121	100.52
3120	100.52
3119	100.51
3118	100.51
3117	100.5
3116	100.5
3115	100.49
3114	100.49
3113	100.49
3112	100.49
3111	100.49
3110	100.49
3109	100.49
3108	100.48
3107	100.48
3106	100.48
3105	100.48
3104	100.47
3103	100.47
3102	100.47
3101	100.47
3100	100.47
3099	100.46
3098	100.46
3097	100.46
3096	100.46
3095	100.46
3094	100.45
3093	100.45
3092	100.45
3091	100.45
3090	100.45
3089	100.45
3088	100.44
3087	100.44
3086	100.44
3085	100.44
3084	100.44
3083	100.44
3082	100.44
3081	100.44
3080	100.44
3079	100.44
3078	100.43
3077	100.43
3076	100.43
3075	100.43
3074	100.43
3073	100.43
3072	100.43
3071	100.43
3070	100.43
3069	100.43
3068	100.43
3067	100.43
3066	100.43
3065	100.43
3064	100.43
3063	100.43
3062	100.43
3061	100.42
3060	100.42
3059	100.42
3058	100.43
3057	100.43
3056	100.43
3055	100.43
3054	100.43
3053	100.44
3052	100.44
3051	100.44
3050	100.44
3049	100.43
3048	100.42
3047	100.42
3046	100.42
3045	100.43
3044	100.44
3043	100.45
3042	100.45
3041	100.44
3040	100.43
3039	100.42
3038	100.42
3037	100.44
3036	100.44
3035	100.43
3034	100.43
3033	100.43
3032	100.45
3031	100.47
3030	100.47
3029	100.45
3028	100.43
3027	100.43
3026	100.43
3025	100.45
3024	100.48
3023	100.5
3022	100.52
3021	100.54
3020	100.56
3019	100.57
3018	100.57
3017	100.57
3016	100.58
3015	100.6
3014	100.61
3013	100.62
3012	100.65
3011	100.69
3010	100.72
3009	100.75
3008	100.78
3007	100.81
3006	100.84
3005	100.87
3004	100.91
3003	100.96
3002	101.02
3001	101.07
3000	101.1
2999	101.13
2998	101.16
2997	101.18
2996	101.21
2995	101.25
2994	101.31
2993	101.37
2992	101.43
2991	101.48
2990	101.54
2989	101.62
2988	101.72
2987	101.84
2986	101.99
2985	102.16
2984	102.35
2983	102.55
2982	102.75
2981	102.92
2980	103.07
2979	103.21
2978	103.34
2977	103.45
2976	103.54
2975	103.59
2974	103.64
2973	103.67
2972	103.68
2971	103.64
2970	103.56
2969	103.43
2968	103.26
2967	103.07
2966	102.88
2965	102.68
2964	102.5
2963	102.33
2962	102.17
2961	102.02
2960	101.9
2959	101.8
2958	101.72
2957	101.64
2956	101.57
2955	101.51
2954	101.45
2953	101.41
2952	101.37
2951	101.36
2950	101.34
2949	101.32
2948	101.31
2947	101.3
2946	101.31
2945	101.31
2944	101.29
2943	101.27
2942	101.26
2941	101.26
2940	101.28
2939	101.29
2938	101.3
2937	101.3
2936	101.3
2935	101.3
2934	101.31
2933	101.31
2932	101.31
2931	101.29
2930	101.26
2929	101.25
2928	101.25
2927	101.26
2926	101.25
2925	101.24
2924	101.21
2923	101.18
2922	101.16
2921	101.15
2920	101.15
2919	101.17
2918	101.19
2917	101.22
2916	101.24
2915	101.26
2914	101.26
2913	101.25
2912	101.25
2911	101.26
2910	101.29
2909	101.32
2908	101.34
2907	101.34
2906	101.32
2905	101.31
2904	101.31
2903	101.33
2902	101.35
2901	101.35
2900	101.33
2899	101.32
2898	101.33
2897	101.35
2896	101.38
2895	101.41
2894	101.44
2893	101.47
2892	101.49
2891	101.5
2890	101.52
2889	101.52
2888	101.51
2887	101.5
2886	101.49
2885	101.49
2884	101.5
2883	101.51
2882	101.51
2881	101.5
2880	101.47
2879	101.44
2878	101.42
2877	101.4
2876	101.38
2875	101.36
2874	101.34
2873	101.33
2872	101.31
2871	101.31
2870	101.31
2869	101.3
2868	101.29
2867	101.28
2866	101.29
2865	101.28
2864	101.25
2863	101.21
2862	101.17
2861	101.14
2860	101.13
2859	101.12
2858	101.11
2857	101.1
2856	101.09
2855	101.07
2854	101.05
2853	101.03
2852	101.01
2851	100.99
2850	100.97
2849	100.95
2848	100.95
2847	100.96
2846	100.97
2845	100.98
2844	100.99
2843	101
2842	101
2841	101
2840	101
2839	101
2838	101.01
2837	101.02
2836	101.02
2835	101.02
2834	101.02
2833	101.01
2832	101.01
2831	101.01
2830	101.01
2829	101
2828	101
2827	101
2826	101
2825	100.99
2824	100.97
2823	100.96
2822	100.95
2821	100.95
2820	100.96
2819	100.96
2818	100.96
2817	100.96
2816	100.96
2815	100.97
2814	100.97
2813	100.98
2812	100.99
2811	100.99
2810	100.99
2809	100.99
2808	100.99
2807	100.99
2806	100.99
2805	100.99
2804	100.99
2803	100.99
2802	100.99
2801	100.99
2800	100.99
2799	100.99
2798	100.99
2797	100.99
2796	100.99
2795	100.99
2794	100.99
2793	100.99
2792	100.99
2791	100.99
2790	101
2789	101
2788	101
2787	101
2786	101
2785	101
2784	101
2783	101
2782	101
2781	101
2780	101
2779	101
2778	101
2777	101.01
2776	101.01
2775	101.01
2774	101.01
2773	101.01
2772	101.01
2771	101.01
2770	101.01
2769	101.01
2768	101.01
2767	101.01
2766	101.02
2765	101.02
2764	101.03
2763	101.03
2762	101.03
2761	101.03
2760	101.03
2759	101.03
2758	101.03
2757	101.03
2756	101.03
2755	101.03
2754	101.03
2753	101.03
2752	101.03
2751	101.03
2750	101.03
2749	101.03
2748	101.02
2747	101.02
2746	101.02
2745	101.02
2744	101.03
2743	101.03
2742	101.03
2741	101.03
2740	101.04
2739	101.04
2738	101.04
2737	101.05
2736	101.05
2735	101.05
2734	101.04
2733	101.05
2732	101.05
2731	101.05
2730	101.05
2729	101.05
2728	101.05
2727	101.05
2726	101.05
2725	101.04
2724	101.05
2723	101.05
2722	101.05
2721	101.05
2720	101.05
2719	101.05
2718	101.05
2717	101.05
2716	101.05
2715	101.05
2714	101.05
2713	101.05
2712	101.05
2711	101.05
2710	101.05
2709	101.05
2708	101.05
2707	101.05
2706	101.05
2705	101.06
2704	101.06
2703	101.06
2702	101.06
2701	101.06
2700	101.06
2699	101.06
2698	101.06
2697	101.06
2696	101.06
2695	101.06
2694	101.06
2693	101.06
2692	101.06
2691	101.06
2690	101.06
2689	101.06
2688	101.06
2687	101.06
2686	101.06
2685	101.06
2684	101.06
2683	101.06
2682	101.06
2681	101.06
2680	101.06
2679	101.06
2678	101.06
2677	101.06
2676	101.06
2675	101.06
2674	101.07
2673	101.07
2672	101.08
2671	101.08
2670	101.08
2669	101.08
2668	101.08
2667	101.08
2666	101.09
2665	101.09
2664	101.1
2663	101.1
2662	101.09
2661	101.09
2660	101.09
2659	101.09
2658	101.09
2657	101.09
2656	101.09
2655	101.09
2654	101.09
2653	101.09
2652	101.09
2651	101.09
2650	101.09
2649	101.09
2648	101.09
2647	101.09
2646	101.09
2645	101.09
2644	101.09
2643	101.09
2642	101.09
2641	101.09
2640	101.09
2639	101.09
2638	101.09
2637	101.08
2636	101.08
2635	101.08
2634	101.07
2633	101.07
2632	101.07
2631	101.07
2630	101.07
2629	101.07
2628	101.07
2627	101.07
2626	101.07
2625	101.07
2624	101.07
2623	101.07
2622	101.08
2621	101.07
2620	101.07
2619	101.07
2618	101.07
2617	101.07
2616	101.07
2615	101.07
2614	101.07
2613	101.07
2612	101.07
2611	101.07
2610	101.07
2609	101.07
2608	101.07
2607	101.06
2606	101.06
2605	101.06
2604	101.06
2603	101.06
2602	101.07
2601	101.07
2600	101.07
2599	101.07
2598	101.07
2597	101.07
2596	101.07
2595	101.07
2594	101.07
2593	101.07
2592	101.07
2591	101.08
2590	101.08
2589	101.08
2588	101.08
2587	101.08
2586	101.09
2585	101.09
2584	101.09
2583	101.08
2582	101.08
2581	101.08
2580	101.07
2579	101.07
2578	101.07
2577	101.07
2576	101.07
2575	101.07
2574	101.07
2573	101.07
2572	101.08
2571	101.08
2570	101.09
2569	101.09
2568	101.09
2567	101.08
2566	101.08
2565	101.07
2564	101.07
2563	101.07
2562	101.07
2561	101.07
2560	101.06
2559	101.06
2558	101.06
2557	101.07
2556	101.07
2555	101.07
2554	101.07
2553	101.07
2552	101.06
2551	101.06
2550	101.06
2549	101.06
2548	101.06
2547	101.07
2546	101.07
2545	101.07
2544	101.07
2543	101.07
2542	101.07
2541	101.07
2540	101.07
2539	101.07
2538	101.07
2537	101.07
2536	101.07
2535	101.07
2534	101.07
2533	101.07
2532	101.07
2531	101.07
2530	101.07
2529	101.07
2528	101.07
2527	101.08
2526	101.08
2525	101.08
2524	101.08
2523	101.08
2522	101.08
2521	101.08
2520	101.08
2519	101.08
2518	101.08
2517	101.08
2516	101.08
2515	101.08
2514	101.08
2513	101.08
2512	101.08
2511	101.08
2510	101.08
2509	101.08
2508	101.08
2507	101.08
2506	101.08
2505	101.08
2504	101.08
2503	101.08
2502	101.08
2501	101.08
2500	101.08
2499	101.08
2498	101.08
2497	101.08
2496	101.08
2495	101.08
2494	101.08
2493	101.08
2492	101.08
2491	101.08
2490	101.09
2489	101.09
2488	101.09
2487	101.09
2486	101.09
2485	101.09
2484	101.09
2483	101.09
2482	101.09
2481	101.09
2480	101.09
2479	101.09
2478	101.09
2477	101.1
2476	101.1
2475	101.1
2474	101.1
2473	101.1
2472	101.1
2471	101.1
2470	101.1
2469	101.1
2468	101.1
2467	101.1
2466	101.1
2465	101.1
2464	101.11
2463	101.11
2462	101.11
2461	101.11
2460	101.11
2459	101.11
2458	101.11
2457	101.11
2456	101.11
2455	101.11
2454	101.11
2453	101.11
2452	101.11
2451	101.11
2450	101.11
2449	101.11
2448	101.11
2447	101.11
2446	101.11
2445	101.11
2444	101.11
2443	101.11
2442	101.11
2441	101.11
2440	101.11
2439	101.11
2438	101.11
2437	101.11
2436	101.12
2435	101.12
2434	101.12
2433	101.12
2432	101.12
2431	101.12
2430	101.12
2429	101.12
2428	101.12
2427	101.12
2426	101.12
2425	101.12
2424	101.12
2423	101.12
2422	101.12
2421	101.12
2420	101.12
2419	101.12
2418	101.12
2417	101.12
2416	101.12
2415	101.12
2414	101.12
2413	101.12
2412	101.12
2411	101.12
2410	101.12
2409	101.12
2408	101.12
2407	101.12
2406	101.12
2405	101.12
2404	101.12
2403	101.12
2402	101.11
2401	101.11
2400	101.11
2399	101.11
2398	101.11
2397	101.11
2396	101.11
2395	101.11
2394	101.11
2393	101.11
2392	101.1
2391	101.1
2390	101.1
2389	101.1
2388	101.1
2387	101.1
2386	101.1
2385	101.1
2384	101.1
2383	101.1
2382	101.09
2381	101.09
2380	101.09
2379	101.09
2378	101.09
2377	101.09
2376	101.09
2375	101.09
2374	101.09
2373	101.09
2372	101.09
2371	101.09
2370	101.08
2369	101.08
2368	101.08
2367	101.08
2366	101.08
2365	101.08
2364	101.08
2363	101.08
2362	101.08
2361	101.08
2360	101.08
2359	101.08
2358	101.08
2357	101.08
2356	101.08
2355	101.08
2354	101.08
2353	101.08
2352	101.08
2351	101.08
2350	101.09
2349	101.09
2348	101.09
2347	101.09
2346	101.09
2345	101.09
2344	101.09
2343	101.09
2342	101.09
2341	101.1
2340	101.1
2339	101.1
2338	101.1
2337	101.1
2336	101.1
2335	101.11
2334	101.11
2333	101.11
2332	101.11
2331	101.11
2330	101.11
2329	101.11
2328	101.11
2327	101.12
2326	101.12
2325	101.12
2324	101.12
2323	101.13
2322	101.13
2321	101.13
2320	101.13
2319	101.13
2318	101.13
2317	101.14
2316	101.14
2315	101.14
2314	101.14
2313	101.14
2312	101.15
2311	101.15
2310	101.15
2309	101.15
2308	101.15
2307	101.15
2306	101.15
2305	101.16
2304	101.16
2303	101.16
2302	101.16
2301	101.16
2300	101.16
2299	101.16
2298	101.17
2297	101.17
2296	101.17
2295	101.17
2294	101.17
2293	101.17
2292	101.17
2291	101.17
2290	101.17
2289	101.17
2288	101.18
2287	101.18
2286	101.18
2285	101.18
2284	101.18
2283	101.18
2282	101.18
2281	101.18
2280	101.18
2279	101.18
2278	101.18
2277	101.18
2276	101.18
2275	101.18
2274	101.18
2273	101.18
2272	101.18
2271	101.18
2270	101.18
2269	101.18
2268	101.18
2267	101.18
2266	101.18
2265	101.18
2264	101.18
2263	101.19
2262	101.19
2261	101.19
2260	101.19
2259	101.19
2258	101.19
2257	101.18
2256	101.18
2255	101.18
2254	101.18
2253	101.18
2252	101.18
2251	101.18
2250	101.19
2249	101.2
2248	101.2
2247	101.2
2246	101.2
2245	101.2
2244	101.2
2243	101.2
2242	101.2
2241	101.2
2240	101.2
2239	101.21
2238	101.21
2237	101.21
2236	101.21
2235	101.21
2234	101.2
2233	101.2
2232	101.21
2231	101.21
2230	101.21
2229	101.21
2228	101.22
2227	101.22
2226	101.23
2225	101.24
2224	101.24
2223	101.24
2222	101.25
2221	101.26
2220	101.28
2219	101.29
2218	101.3
2217	101.3
2216	101.3
2215	101.3
2214	101.31
2213	101.31
2212	101.32
2211	101.32
2210	101.33
2209	101.33
2208	101.34
2207	101.34
2206	101.34
2205	101.35
2204	101.36
2203	101.38
2202	101.39
2201	101.4
2200	101.4
2199	101.41
2198	101.41
2197	101.42
2196	101.42
2195	101.43
2194	101.43
2193	101.43
2192	101.44
2191	101.44
2190	101.45
2189	101.45
2188	101.45
2187	101.45
2186	101.45
2185	101.45
2184	101.45
2183	101.45
2182	101.45
2181	101.46
2180	101.46
2179	101.46
2178	101.47
2177	101.47
2176	101.47
2175	101.47
2174	101.47
2173	101.47
2172	101.47
2171	101.47
2170	101.48
2169	101.48
2168	101.48
2167	101.49
2166	101.49
2165	101.49
2164	101.49
2163	101.49
2162	101.49
2161	101.49
2160	101.49
2159	101.49
2158	101.49
2157	101.5
2156	101.5
2155	101.5
2154	101.5
2153	101.5
2152	101.5
2151	101.5
2150	101.5
2149	101.5
2148	101.5
2147	101.5
2146	101.51
2145	101.51
2144	101.51
2143	101.51
2142	101.51
2141	101.51
2140	101.51
2139	101.51
2138	101.52
2137	101.52
2136	101.52
2135	101.51
2134	101.51
2133	101.5
2132	101.5
2131	101.51
2130	101.51
2129	101.51
2128	101.51
2127	101.52
2126	101.53
2125	101.53
2124	101.53
2123	101.53
2122	101.54
2121	101.54
2120	101.55
2119	101.55
2118	101.56
2117	101.57
2116	101.57
2115	101.57
2114	101.57
2113	101.57
2112	101.57
2111	101.57
2110	101.57
2109	101.57
2108	101.57
2107	101.57
2106	101.57
2105	101.58
2104	101.58
2103	101.58
2102	101.58
2101	101.58
2100	101.58
2099	101.57
2098	101.56
2097	101.56
2096	101.56
2095	101.56
2094	101.56
2093	101.56
2092	101.56
2091	101.56
2090	101.55
2089	101.55
2088	101.54
2087	101.55
2086	101.55
2085	101.55
2084	101.56
2083	101.56
2082	101.55
2081	101.55
2080	101.54
2079	101.54
2078	101.53
2077	101.53
2076	101.53
2075	101.53
2074	101.54
2073	101.54
2072	101.53
2071	101.52
2070	101.51
2069	101.49
2068	101.48
2067	101.48
2066	101.47
2065	101.47
2064	101.47
2063	101.47
2062	101.46
2061	101.45
2060	101.44
2059	101.44
2058	101.45
2057	101.45
2056	101.45
2055	101.44
2054	101.43
2053	101.42
2052	101.41
2051	101.4
2050	101.4
2049	101.39
2048	101.38
2047	101.36
2046	101.35
2045	101.33
2044	101.32
2043	101.31
2042	101.3
2041	101.28
2040	101.27
2039	101.26
2038	101.25
2037	101.24
2036	101.23
2035	101.22
2034	101.22
2033	101.22
2032	101.22
2031	101.21
2030	101.2
2029	101.18
2028	101.17
2027	101.16
2026	101.15
2025	101.15
2024	101.15
2023	101.16
2022	101.16
2021	101.15
2020	101.14
2019	101.13
2018	101.13
2017	101.13
2016	101.13
2015	101.12
2014	101.11
2013	101.1
2012	101.08
2011	101.07
2010	101.07
2009	101.06
2008	101.05
2007	101.05
2006	101.05
2005	101.04
2004	101.04
2003	101.04
2002	101.04
[truncated: 1,602 more rows]
