# Supplementary material for: Data on minerals and crystallinity index of quartz in rock samples collected from Paleolithic archaeological site of Attirampakkam, Tamil Nadu
Source: Data Brief. 2021 Nov 13;39:107571. doi: 10.1016/j.dib.2021.107571 (PMC8605056; doi:10.1016/j.dib.2021.107571)
Supplement: Supplementary file 1 [file mmc1.zip › AR-2.xlsx]

## Sheet: AR-2
Created as New Dataset	Sample 634 By Administrator Date Monday	April 19 2021
cm-1	%T
4000	103.26
3999	103.25
3998	103.24
3997	103.25
3996	103.26
3995	103.27
3994	103.27
3993	103.27
3992	103.27
3991	103.27
3990	103.27
3989	103.27
3988	103.27
3987	103.25
3986	103.24
3985	103.23
3984	103.24
3983	103.25
3982	103.27
3981	103.28
3980	103.28
3979	103.28
3978	103.27
3977	103.26
3976	103.24
3975	103.22
3974	103.21
3973	103.2
3972	103.2
3971	103.2
3970	103.2
3969	103.2
3968	103.21
3967	103.21
3966	103.22
3965	103.21
3964	103.2
3963	103.18
3962	103.16
3961	103.16
3960	103.15
3959	103.15
3958	103.15
3957	103.15
3956	103.15
3955	103.14
3954	103.14
3953	103.13
3952	103.13
3951	103.13
3950	103.13
3949	103.12
3948	103.12
3947	103.12
3946	103.12
3945	103.11
3944	103.11
3943	103.11
3942	103.12
3941	103.12
3940	103.12
3939	103.1
3938	103.1
3937	103.09
3936	103.09
3935	103.09
3934	103.07
3933	103.06
3932	103.04
3931	103.03
3930	103.03
3929	103.02
3928	103.01
3927	103.02
3926	103.03
3925	103.04
3924	103.05
3923	103.05
3922	103.05
3921	103.04
3920	103.03
3919	103.03
3918	103.02
3917	103.01
3916	102.99
3915	102.98
3914	102.97
3913	102.96
3912	102.96
3911	102.97
3910	102.97
3909	102.98
3908	102.98
3907	102.98
3906	102.98
3905	102.97
3904	102.96
3903	102.96
3902	102.96
3901	102.96
3900	102.96
3899	102.96
3898	102.95
3897	102.95
3896	102.95
3895	102.94
3894	102.93
3893	102.93
3892	102.92
3891	102.92
3890	102.92
3889	102.92
3888	102.91
3887	102.91
3886	102.91
3885	102.9
3884	102.9
3883	102.89
3882	102.88
3881	102.87
3880	102.87
3879	102.87
3878	102.87
3877	102.87
3876	102.86
3875	102.86
3874	102.85
3873	102.85
3872	102.84
3871	102.84
3870	102.84
3869	102.84
3868	102.84
3867	102.84
3866	102.83
3865	102.83
3864	102.82
3863	102.82
3862	102.81
3861	102.8
3860	102.8
3859	102.79
3858	102.79
3857	102.79
3856	102.79
3855	102.79
3854	102.78
3853	102.78
3852	102.78
3851	102.77
3850	102.77
3849	102.77
3848	102.76
3847	102.76
3846	102.75
3845	102.75
3844	102.75
3843	102.75
3842	102.74
3841	102.74
3840	102.74
3839	102.74
3838	102.73
3837	102.73
3836	102.73
3835	102.72
3834	102.72
3833	102.71
3832	102.71
3831	102.71
3830	102.7
3829	102.7
3828	102.7
3827	102.69
3826	102.69
3825	102.69
3824	102.68
3823	102.68
3822	102.68
3821	102.68
3820	102.67
3819	102.67
3818	102.67
3817	102.66
3816	102.66
3815	102.66
3814	102.66
3813	102.65
3812	102.65
3811	102.65
3810	102.65
3809	102.64
3808	102.64
3807	102.64
3806	102.63
3805	102.63
3804	102.63
3803	102.62
3802	102.62
3801	102.62
3800	102.62
3799	102.61
3798	102.61
3797	102.61
3796	102.6
3795	102.6
3794	102.6
3793	102.59
3792	102.59
3791	102.59
3790	102.59
3789	102.58
3788	102.58
3787	102.58
3786	102.57
3785	102.57
3784	102.57
3783	102.56
3782	102.56
3781	102.56
3780	102.55
3779	102.55
3778	102.55
3777	102.54
3776	102.54
3775	102.53
3774	102.53
3773	102.53
3772	102.52
3771	102.52
3770	102.52
3769	102.51
3768	102.51
3767	102.51
3766	102.5
3765	102.5
3764	102.49
3763	102.49
3762	102.49
3761	102.49
3760	102.48
3759	102.48
3758	102.48
3757	102.47
3756	102.47
3755	102.47
3754	102.46
3753	102.46
3752	102.45
3751	102.45
3750	102.45
3749	102.45
3748	102.44
3747	102.44
3746	102.43
3745	102.43
3744	102.42
3743	102.42
3742	102.42
3741	102.43
3740	102.43
3739	102.43
3738	102.42
3737	102.41
3736	102.4
3735	102.4
3734	102.41
3733	102.41
3732	102.42
3731	102.42
3730	102.42
3729	102.43
3728	102.43
3727	102.42
3726	102.41
3725	102.4
3724	102.39
3723	102.39
3722	102.39
3721	102.38
3720	102.37
3719	102.36
3718	102.35
3717	102.34
3716	102.33
3715	102.33
3714	102.32
3713	102.32
3712	102.31
3711	102.3
3710	102.28
3709	102.27
3708	102.26
3707	102.25
3706	102.26
3705	102.26
3704	102.25
3703	102.25
3702	102.24
3701	102.23
3700	102.23
3699	102.22
3698	102.21
3697	102.21
3696	102.21
3695	102.21
3694	102.21
3693	102.21
3692	102.21
3691	102.21
3690	102.21
3689	102.2
3688	102.19
3687	102.19
3686	102.19
3685	102.2
3684	102.19
3683	102.19
3682	102.18
3681	102.18
3680	102.19
3679	102.19
3678	102.18
3677	102.17
3676	102.16
3675	102.15
3674	102.14
3673	102.14
3672	102.15
3671	102.15
3670	102.14
3669	102.14
3668	102.13
3667	102.13
3666	102.13
3665	102.13
3664	102.13
3663	102.12
3662	102.12
3661	102.11
3660	102.1
3659	102.09
3658	102.08
3657	102.07
3656	102.06
3655	102.05
3654	102.05
3653	102.04
3652	102.04
3651	102.04
3650	102.04
3649	102.04
3648	102.03
3647	102.02
3646	102
3645	101.99
3644	101.98
3643	101.97
3642	101.96
3641	101.95
3640	101.94
3639	101.93
3638	101.93
3637	101.93
3636	101.94
3635	101.94
3634	101.93
3633	101.92
3632	101.92
3631	101.92
3630	101.92
3629	101.91
3628	101.9
3627	101.88
3626	101.88
3625	101.87
3624	101.86
3623	101.85
3622	101.84
3621	101.84
3620	101.84
3619	101.84
3618	101.85
3617	101.85
3616	101.86
3615	101.86
3614	101.87
3613	101.87
3612	101.87
3611	101.86
3610	101.85
3609	101.84
3608	101.84
3607	101.85
3606	101.85
3605	101.85
3604	101.85
3603	101.85
3602	101.85
3601	101.85
3600	101.85
3599	101.86
3598	101.86
3597	101.86
3596	101.86
3595	101.86
3594	101.86
3593	101.86
3592	101.86
3591	101.86
3590	101.86
3589	101.86
3588	101.86
3587	101.87
3586	101.87
3585	101.88
3584	101.88
3583	101.88
3582	101.87
3581	101.87
3580	101.87
3579	101.88
3578	101.88
3577	101.88
3576	101.89
3575	101.89
3574	101.88
3573	101.88
3572	101.88
3571	101.88
3570	101.88
3569	101.89
3568	101.9
3567	101.91
3566	101.91
3565	101.91
3564	101.91
3563	101.92
3562	101.92
3561	101.92
3560	101.92
3559	101.92
3558	101.92
3557	101.92
3556	101.92
3555	101.92
3554	101.93
3553	101.93
3552	101.93
3551	101.93
3550	101.93
3549	101.94
3548	101.94
3547	101.94
3546	101.94
3545	101.94
3544	101.94
3543	101.94
3542	101.94
3541	101.93
3540	101.93
3539	101.93
3538	101.93
3537	101.94
3536	101.94
3535	101.94
3534	101.94
3533	101.94
3532	101.94
3531	101.94
3530	101.94
3529	101.95
3528	101.95
3527	101.95
3526	101.95
3525	101.95
3524	101.95
3523	101.95
3522	101.95
3521	101.95
3520	101.95
3519	101.96
3518	101.96
3517	101.96
3516	101.96
3515	101.96
3514	101.97
3513	101.97
3512	101.97
3511	101.97
3510	101.97
3509	101.98
3508	101.98
3507	101.98
3506	101.99
3505	101.99
3504	101.99
3503	101.99
3502	102
3501	102
3500	102
3499	102.01
3498	102.01
3497	102.01
3496	102.01
3495	102.02
3494	102.02
3493	102.02
3492	102.02
3491	102.03
3490	102.03
3489	102.03
3488	102.04
3487	102.04
3486	102.05
3485	102.05
3484	102.05
3483	102.06
3482	102.06
3481	102.06
3480	102.06
3479	102.07
3478	102.07
3477	102.08
3476	102.08
3475	102.09
3474	102.09
3473	102.1
3472	102.1
3471	102.1
3470	102.1
3469	102.1
3468	102.1
3467	102.1
3466	102.11
3465	102.12
3464	102.12
3463	102.12
3462	102.12
3461	102.12
3460	102.12
3459	102.12
3458	102.13
3457	102.13
3456	102.13
3455	102.14
3454	102.15
3453	102.16
3452	102.17
3451	102.17
3450	102.18
3449	102.18
3448	102.18
3447	102.18
3446	102.18
3445	102.18
3444	102.19
3443	102.2
3442	102.21
3441	102.21
3440	102.22
3439	102.22
3438	102.21
3437	102.21
3436	102.2
3435	102.2
3434	102.21
3433	102.21
3432	102.21
3431	102.22
3430	102.23
3429	102.23
3428	102.24
3427	102.24
3426	102.24
3425	102.23
3424	102.23
3423	102.23
3422	102.24
3421	102.25
3420	102.25
3419	102.25
3418	102.26
3417	102.26
3416	102.26
3415	102.26
3414	102.26
3413	102.26
3412	102.26
3411	102.26
3410	102.26
3409	102.27
3408	102.27
3407	102.28
3406	102.28
3405	102.28
3404	102.28
3403	102.28
3402	102.28
3401	102.29
3400	102.29
3399	102.29
3398	102.3
3397	102.3
3396	102.29
3395	102.29
3394	102.29
3393	102.3
3392	102.3
3391	102.31
3390	102.31
3389	102.31
3388	102.31
3387	102.31
3386	102.31
3385	102.31
3384	102.3
3383	102.3
3382	102.3
3381	102.3
3380	102.3
3379	102.3
3378	102.3
3377	102.3
3376	102.31
3375	102.3
3374	102.29
3373	102.29
3372	102.28
3371	102.28
3370	102.28
3369	102.29
3368	102.3
3367	102.31
3366	102.31
3365	102.31
3364	102.3
3363	102.3
3362	102.3
3361	102.3
3360	102.3
3359	102.29
3358	102.27
3357	102.26
3356	102.24
3355	102.22
3354	102.21
3353	102.2
3352	102.19
3351	102.19
3350	102.19
3349	102.19
3348	102.19
3347	102.19
3346	102.18
3345	102.18
3344	102.18
3343	102.17
3342	102.17
3341	102.17
3340	102.17
3339	102.16
3338	102.15
3337	102.14
3336	102.14
3335	102.14
3334	102.14
3333	102.14
3332	102.13
3331	102.13
3330	102.12
3329	102.12
3328	102.12
3327	102.11
3326	102.09
3325	102.08
3324	102.07
3323	102.06
3322	102.06
3321	102.04
3320	102.03
3319	102.02
3318	102.01
3317	102
3316	102
3315	101.99
3314	101.98
3313	101.97
3312	101.97
3311	101.96
3310	101.95
3309	101.95
3308	101.94
3307	101.93
3306	101.92
3305	101.91
3304	101.9
3303	101.89
3302	101.89
3301	101.88
3300	101.87
3299	101.86
3298	101.85
3297	101.85
3296	101.84
3295	101.83
3294	101.82
3293	101.81
3292	101.8
3291	101.8
3290	101.79
3289	101.78
3288	101.77
3287	101.76
3286	101.75
3285	101.75
3284	101.74
3283	101.73
3282	101.72
3281	101.71
3280	101.7
3279	101.7
3278	101.69
3277	101.68
3276	101.67
3275	101.66
3274	101.65
3273	101.65
3272	101.64
3271	101.63
3270	101.62
3269	101.61
3268	101.6
3267	101.59
3266	101.59
3265	101.58
3264	101.57
3263	101.56
3262	101.55
3261	101.54
3260	101.53
3259	101.52
3258	101.51
3257	101.5
3256	101.5
3255	101.49
3254	101.48
3253	101.46
3252	101.45
3251	101.44
3250	101.43
3249	101.43
3248	101.42
3247	101.41
3246	101.41
3245	101.41
3244	101.4
3243	101.4
3242	101.39
3241	101.37
3240	101.36
3239	101.35
3238	101.34
3237	101.34
3236	101.33
3235	101.31
3234	101.3
3233	101.29
3232	101.28
3231	101.28
3230	101.28
3229	101.28
3228	101.28
3227	101.28
3226	101.27
3225	101.26
3224	101.25
3223	101.24
3222	101.23
3221	101.23
3220	101.22
3219	101.22
3218	101.21
3217	101.21
3216	101.2
3215	101.19
3214	101.18
3213	101.17
3212	101.17
3211	101.16
3210	101.16
3209	101.15
3208	101.15
3207	101.15
3206	101.14
3205	101.14
3204	101.13
3203	101.13
3202	101.12
3201	101.11
3200	101.11
3199	101.1
3198	101.09
3197	101.08
3196	101.07
3195	101.07
3194	101.06
3193	101.06
3192	101.06
3191	101.06
3190	101.06
3189	101.06
3188	101.06
3187	101.05
3186	101.04
3185	101.04
3184	101.03
3183	101.02
3182	101.01
3181	101
3180	100.99
3179	100.99
3178	100.98
3177	100.97
3176	100.97
3175	100.97
3174	100.97
3173	100.96
3172	100.95
3171	100.95
3170	100.95
3169	100.95
3168	100.95
3167	100.95
3166	100.94
3165	100.94
3164	100.94
3163	100.93
3162	100.92
3161	100.91
3160	100.9
3159	100.89
3158	100.89
3157	100.89
3156	100.89
3155	100.89
3154	100.88
3153	100.88
3152	100.88
3151	100.87
3150	100.86
3149	100.85
3148	100.83
3147	100.83
3146	100.83
3145	100.83
3144	100.82
3143	100.83
3142	100.83
3141	100.84
3140	100.84
3139	100.84
3138	100.83
3137	100.83
3136	100.82
3135	100.82
3134	100.81
3133	100.8
3132	100.78
3131	100.76
3130	100.73
3129	100.72
3128	100.7
3127	100.69
3126	100.69
3125	100.7
3124	100.71
3123	100.71
3122	100.7
3121	100.7
3120	100.7
3119	100.7
3118	100.7
3117	100.7
3116	100.7
3115	100.69
3114	100.69
3113	100.69
3112	100.7
3111	100.69
3110	100.69
3109	100.68
3108	100.68
3107	100.68
3106	100.68
3105	100.67
3104	100.67
3103	100.67
3102	100.67
3101	100.66
3100	100.66
3099	100.66
3098	100.65
3097	100.65
3096	100.65
3095	100.65
3094	100.65
3093	100.64
3092	100.64
3091	100.64
3090	100.64
3089	100.64
3088	100.63
3087	100.63
3086	100.63
3085	100.63
3084	100.62
3083	100.62
3082	100.62
3081	100.62
3080	100.61
3079	100.61
3078	100.61
3077	100.61
3076	100.61
3075	100.6
3074	100.6
3073	100.6
3072	100.6
3071	100.6
3070	100.6
3069	100.59
3068	100.59
3067	100.59
3066	100.59
3065	100.59
3064	100.59
3063	100.59
3062	100.59
3061	100.58
3060	100.58
3059	100.58
3058	100.58
3057	100.58
3056	100.57
3055	100.57
3054	100.56
3053	100.56
3052	100.56
3051	100.56
3050	100.57
3049	100.57
3048	100.57
3047	100.58
3046	100.59
3045	100.6
3044	100.6
3043	100.59
3042	100.57
3041	100.55
3040	100.54
3039	100.54
3038	100.55
3037	100.56
3036	100.57
3035	100.57
3034	100.56
3033	100.56
3032	100.56
3031	100.58
3030	100.59
3029	100.59
3028	100.58
3027	100.57
3026	100.57
3025	100.57
3024	100.57
3023	100.57
3022	100.58
3021	100.61
3020	100.63
3019	100.64
3018	100.64
3017	100.63
3016	100.63
3015	100.63
3014	100.65
3013	100.66
3012	100.68
3011	100.71
3010	100.74
3009	100.79
3008	100.83
3007	100.86
3006	100.88
3005	100.89
3004	100.9
3003	100.92
3002	100.95
3001	100.99
3000	101.05
2999	101.11
2998	101.18
2997	101.23
2996	101.28
2995	101.33
2994	101.38
2993	101.43
2992	101.46
2991	101.51
2990	101.58
2989	101.68
2988	101.78
2987	101.88
2986	101.98
2985	102.1
2984	102.24
2983	102.41
2982	102.58
2981	102.73
2980	102.86
2979	102.98
2978	103.08
2977	103.17
2976	103.26
2975	103.32
2974	103.38
2973	103.4
2972	103.39
2971	103.34
2970	103.23
2969	103.09
2968	102.92
2967	102.76
2966	102.6
2965	102.45
2964	102.31
2963	102.16
2962	102.02
2961	101.88
2960	101.76
2959	101.67
2958	101.6
2957	101.55
2956	101.52
2955	101.49
2954	101.46
2953	101.41
2952	101.36
2951	101.32
2950	101.3
2949	101.3
2948	101.29
2947	101.28
2946	101.26
2945	101.26
2944	101.26
2943	101.27
2942	101.26
2941	101.26
2940	101.25
2939	101.26
2938	101.26
2937	101.27
2936	101.26
2935	101.26
2934	101.27
2933	101.27
2932	101.28
2931	101.27
2930	101.27
2929	101.26
2928	101.25
2927	101.25
2926	101.25
2925	101.25
2924	101.25
2923	101.24
2922	101.22
2921	101.2
2920	101.2
2919	101.21
2918	101.22
2917	101.22
2916	101.21
2915	101.2
2914	101.2
2913	101.21
2912	101.23
2911	101.24
2910	101.26
2909	101.27
2908	101.28
2907	101.28
2906	101.28
2905	101.28
2904	101.28
2903	101.28
2902	101.28
2901	101.3
2900	101.32
2899	101.34
2898	101.35
2897	101.36
2896	101.37
2895	101.38
2894	101.39
2893	101.41
2892	101.42
2891	101.41
2890	101.4
2889	101.38
2888	101.37
2887	101.36
2886	101.37
2885	101.4
2884	101.43
2883	101.45
2882	101.44
2881	101.42
2880	101.41
2879	101.4
2878	101.39
2877	101.39
2876	101.37
2875	101.34
2874	101.3
2873	101.27
2872	101.25
2871	101.24
2870	101.24
2869	101.25
2868	101.25
2867	101.24
2866	101.23
2865	101.21
2864	101.19
2863	101.18
2862	101.16
2861	101.14
2860	101.13
2859	101.12
2858	101.11
2857	101.09
2856	101.06
2855	101.04
2854	101.02
2853	101.01
2852	101.02
2851	101.02
2850	101.03
2849	101.02
2848	101.02
2847	101.01
2846	101
2845	100.99
2844	100.99
2843	100.99
2842	100.98
2841	100.97
2840	100.95
2839	100.95
2838	100.94
2837	100.94
2836	100.95
2835	100.95
2834	100.96
2833	100.96
2832	100.96
2831	100.95
2830	100.94
2829	100.94
2828	100.95
2827	100.96
2826	100.96
2825	100.96
2824	100.95
2823	100.94
2822	100.94
2821	100.94
2820	100.95
2819	100.95
2818	100.95
2817	100.95
2816	100.95
2815	100.95
2814	100.94
2813	100.94
2812	100.94
2811	100.93
2810	100.93
2809	100.93
2808	100.93
2807	100.93
2806	100.93
2805	100.93
2804	100.93
2803	100.93
2802	100.94
2801	100.93
2800	100.93
2799	100.93
2798	100.93
2797	100.94
2796	100.94
2795	100.94
2794	100.94
2793	100.94
2792	100.94
2791	100.95
2790	100.95
2789	100.95
2788	100.95
2787	100.95
2786	100.94
2785	100.94
2784	100.94
2783	100.94
2782	100.94
2781	100.94
2780	100.94
2779	100.94
2778	100.94
2777	100.94
2776	100.94
2775	100.94
2774	100.94
2773	100.95
2772	100.95
2771	100.95
2770	100.95
2769	100.95
2768	100.95
2767	100.96
2766	100.96
2765	100.96
2764	100.96
2763	100.96
2762	100.96
2761	100.96
2760	100.96
2759	100.96
2758	100.96
2757	100.96
2756	100.96
2755	100.96
2754	100.96
2753	100.96
2752	100.96
2751	100.96
2750	100.96
2749	100.96
2748	100.96
2747	100.96
2746	100.96
2745	100.96
2744	100.96
2743	100.96
2742	100.96
2741	100.96
2740	100.96
2739	100.96
2738	100.96
2737	100.97
2736	100.97
2735	100.97
2734	100.97
2733	100.97
2732	100.97
2731	100.97
2730	100.97
2729	100.97
2728	100.97
2727	100.97
2726	100.97
2725	100.97
2724	100.97
2723	100.97
2722	100.97
2721	100.97
2720	100.97
2719	100.97
2718	100.97
2717	100.97
2716	100.97
2715	100.97
2714	100.97
2713	100.97
2712	100.97
2711	100.97
2710	100.97
2709	100.97
2708	100.97
2707	100.97
2706	100.97
2705	100.98
2704	100.98
2703	100.98
2702	100.98
2701	100.98
2700	100.97
2699	100.97
2698	100.97
2697	100.97
2696	100.97
2695	100.98
2694	100.98
2693	100.98
2692	100.98
2691	100.97
2690	100.97
2689	100.97
2688	100.97
2687	100.97
2686	100.97
2685	100.97
2684	100.97
2683	100.96
2682	100.96
2681	100.96
2680	100.96
2679	100.96
2678	100.96
2677	100.97
2676	100.98
2675	100.98
2674	100.97
2673	100.97
2672	100.97
2671	100.97
2670	100.98
2669	100.98
2668	100.99
2667	100.99
2666	100.99
2665	101
2664	101
2663	101.01
2662	101.01
2661	101.01
2660	101.01
2659	101.01
2658	101.01
2657	101.01
2656	101.01
2655	101.01
2654	101.02
2653	101.02
2652	101.02
2651	101.02
2650	101.01
2649	101.01
2648	101.01
2647	101.01
2646	101.01
2645	101.01
2644	101.01
2643	101.01
2642	101.01
2641	101.01
2640	101.01
2639	101.01
2638	101.01
2637	101.01
2636	101.01
2635	101.01
2634	101.01
2633	101.01
2632	101.01
2631	101.01
2630	101.01
2629	101.01
2628	101.01
2627	101.01
2626	101.01
2625	101
2624	101
2623	101
2622	101
2621	101
2620	101
2619	101
2618	101
2617	101
2616	101
2615	101
2614	101
2613	101
2612	101
2611	101
2610	101
2609	101
2608	101
2607	101
2606	101
2605	101
2604	101
2603	101
2602	101
2601	101
2600	101
2599	101
2598	101
2597	101
2596	101
2595	101
2594	101
2593	101
2592	101
2591	101
2590	101
2589	101
2588	101
2587	101
2586	101
2585	101
2584	101
2583	101
2582	101
2581	101
2580	101
2579	101
2578	101
2577	101
2576	101
2575	101
2574	101
2573	101
2572	101
2571	101
2570	101
2569	100.99
2568	100.99
2567	100.99
2566	101
2565	101
2564	101
2563	101
2562	101
2561	101
2560	101
2559	101.01
2558	101.01
2557	101.01
2556	101.01
2555	101
2554	101
2553	101
2552	101
2551	101
2550	101
2549	101.01
2548	101.01
2547	101.01
2546	101.01
2545	101.01
2544	101.01
2543	101.01
2542	101.01
2541	101.01
2540	101.02
2539	101.02
2538	101.01
2537	101.01
2536	101.02
2535	101.02
2534	101.02
2533	101.02
2532	101.01
2531	101.01
2530	101.01
2529	101.01
2528	101.01
2527	101.01
2526	101.01
2525	101.01
2524	101.01
2523	101.01
2522	101.01
2521	101.01
2520	101.01
2519	101.01
2518	101.01
2517	101.01
2516	101.01
2515	101.01
2514	101.01
2513	101.02
2512	101.02
2511	101.02
2510	101.02
2509	101.02
2508	101.01
2507	101.01
2506	101.01
2505	101.01
2504	101.01
2503	101.01
2502	101.01
2501	101.01
2500	101.01
2499	101.01
2498	101.01
2497	101.01
2496	101
2495	100.99
2494	100.99
2493	100.99
2492	100.99
2491	101
2490	101
2489	101.01
2488	101.01
2487	101.01
2486	101.01
2485	101.01
2484	101.01
2483	101.01
2482	101.01
2481	101.02
2480	101.02
2479	101.02
2478	101.02
2477	101.02
2476	101.02
2475	101.03
2474	101.03
2473	101.03
2472	101.02
2471	101.02
2470	101.02
2469	101.02
2468	101.03
2467	101.03
2466	101.04
2465	101.03
2464	101.03
2463	101.02
2462	101.02
2461	101.01
2460	101.01
2459	101.02
2458	101.02
2457	101.02
2456	101.02
2455	101.02
2454	101.02
2453	101.02
2452	101.03
2451	101.03
2450	101.03
2449	101.03
2448	101.02
2447	101.02
2446	101.02
2445	101.02
2444	101.02
2443	101.02
2442	101.02
2441	101.01
2440	101.01
2439	101.01
2438	101.01
2437	101.01
2436	101.01
2435	101
2434	101.01
2433	101.01
2432	101.01
2431	101.01
2430	101.01
2429	101.01
2428	101.01
2427	101.01
2426	101.01
2425	101.01
2424	101.01
2423	101.01
2422	101.01
2421	101.01
2420	101.01
2419	101.01
2418	101.01
2417	101.01
2416	101.01
2415	101.01
2414	101
2413	100.99
2412	100.99
2411	100.99
2410	100.99
2409	100.99
2408	100.99
2407	100.99
2406	100.99
2405	100.99
2404	100.99
2403	100.99
2402	100.99
2401	100.98
2400	100.98
2399	100.98
2398	100.98
2397	100.98
2396	100.98
2395	100.97
2394	100.97
2393	100.96
2392	100.96
2391	100.96
2390	100.96
2389	100.96
2388	100.96
2387	100.95
2386	100.95
2385	100.95
2384	100.94
2383	100.94
2382	100.94
2381	100.93
2380	100.93
2379	100.93
2378	100.93
2377	100.92
2376	100.92
2375	100.92
2374	100.91
2373	100.91
2372	100.91
2371	100.91
2370	100.91
2369	100.9
2368	100.9
2367	100.9
2366	100.9
2365	100.89
2364	100.89
2363	100.89
2362	100.89
2361	100.88
2360	100.88
2359	100.88
2358	100.88
2357	100.88
2356	100.88
2355	100.88
2354	100.88
2353	100.88
2352	100.88
2351	100.88
2350	100.88
2349	100.88
2348	100.88
2347	100.88
2346	100.88
2345	100.87
2344	100.87
2343	100.87
2342	100.87
2341	100.88
2340	100.88
2339	100.88
2338	100.88
2337	100.88
2336	100.89
2335	100.89
2334	100.89
2333	100.89
2332	100.89
2331	100.89
2330	100.9
2329	100.9
2328	100.9
2327	100.91
2326	100.91
2325	100.91
2324	100.91
2323	100.92
2322	100.92
2321	100.92
2320	100.92
2319	100.93
2318	100.93
2317	100.93
2316	100.94
2315	100.94
2314	100.94
2313	100.94
2312	100.94
2311	100.94
2310	100.94
2309	100.94
2308	100.95
2307	100.95
2306	100.95
2305	100.95
2304	100.96
2303	100.96
2302	100.96
2301	100.96
2300	100.96
2299	100.96
2298	100.96
2297	100.96
2296	100.96
2295	100.96
2294	100.96
2293	100.96
2292	100.96
2291	100.96
2290	100.96
2289	100.96
2288	100.96
2287	100.96
2286	100.96
2285	100.96
2284	100.96
2283	100.96
2282	100.95
2281	100.95
2280	100.95
2279	100.95
2278	100.95
2277	100.95
2276	100.95
2275	100.95
2274	100.95
2273	100.94
2272	100.94
2271	100.94
2270	100.94
2269	100.94
2268	100.94
2267	100.94
2266	100.94
2265	100.94
2264	100.94
2263	100.94
2262	100.94
2261	100.94
2260	100.94
2259	100.94
2258	100.93
2257	100.93
2256	100.93
2255	100.94
2254	100.93
2253	100.93
2252	100.93
2251	100.93
2250	100.93
2249	100.93
2248	100.93
2247	100.93
2246	100.93
2245	100.94
2244	100.94
2243	100.95
2242	100.94
2241	100.94
2240	100.93
2239	100.92
2238	100.92
2237	100.92
2236	100.93
2235	100.93
2234	100.94
2233	100.94
2232	100.94
2231	100.94
2230	100.95
2229	100.96
2228	100.98
2227	100.99
2226	101
2225	101
2224	101
2223	101.01
2222	101.01
2221	101.01
2220	101.01
2219	101.02
2218	101.03
2217	101.04
2216	101.04
2215	101.04
2214	101.05
2213	101.05
2212	101.06
2211	101.07
2210	101.08
2209	101.09
2208	101.1
2207	101.1
2206	101.11
2205	101.11
2204	101.11
2203	101.11
2202	101.11
2201	101.12
2200	101.13
2199	101.13
2198	101.14
2197	101.15
2196	101.16
2195	101.17
2194	101.18
2193	101.18
2192	101.18
2191	101.18
2190	101.18
2189	101.19
2188	101.19
2187	101.2
2186	101.2
2185	101.21
2184	101.21
2183	101.21
2182	101.21
2181	101.21
2180	101.21
2179	101.21
2178	101.22
2177	101.22
2176	101.23
2175	101.23
2174	101.23
2173	101.22
2172	101.22
2171	101.22
2170	101.22
2169	101.23
2168	101.23
2167	101.23
2166	101.24
2165	101.24
2164	101.23
2163	101.23
2162	101.23
2161	101.23
2160	101.23
2159	101.23
2158	101.23
2157	101.23
2156	101.23
2155	101.23
2154	101.23
2153	101.23
2152	101.23
2151	101.23
2150	101.24
2149	101.23
2148	101.23
2147	101.23
2146	101.23
2145	101.23
2144	101.23
2143	101.23
2142	101.22
2141	101.22
2140	101.21
2139	101.21
2138	101.21
2137	101.21
2136	101.22
2135	101.23
2134	101.24
2133	101.25
2132	101.24
2131	101.24
2130	101.24
2129	101.25
2128	101.26
2127	101.26
2126	101.27
2125	101.28
2124	101.29
2123	101.3
2122	101.3
2121	101.3
2120	101.29
2119	101.29
2118	101.29
2117	101.29
2116	101.29
2115	101.29
2114	101.29
2113	101.3
2112	101.3
2111	101.31
2110	101.31
2109	101.31
2108	101.3
2107	101.3
2106	101.31
2105	101.32
2104	101.32
2103	101.32
2102	101.32
2101	101.32
2100	101.31
2099	101.31
2098	101.31
2097	101.32
2096	101.32
2095	101.32
2094	101.32
2093	101.32
2092	101.32
2091	101.32
2090	101.32
2089	101.32
2088	101.32
2087	101.31
2086	101.31
2085	101.3
2084	101.3
2083	101.3
2082	101.3
2081	101.29
2080	101.29
2079	101.28
2078	101.27
2077	101.27
2076	101.27
2075	101.27
2074	101.28
2073	101.28
2072	101.28
2071	101.27
2070	101.27
2069	101.26
2068	101.26
2067	101.26
2066	101.25
2065	101.25
2064	101.24
2063	101.24
2062	101.24
2061	101.23
2060	101.22
2059	101.2
2058	101.19
2057	101.19
2056	101.19
2055	101.19
2054	101.18
2053	101.17
2052	101.17
2051	101.16
2050	101.15
2049	101.15
2048	101.14
2047	101.13
2046	101.12
2045	101.11
2044	101.1
2043	101.09
2042	101.08
2041	101.07
2040	101.06
2039	101.04
2038	101.02
2037	101
2036	100.99
2035	100.97
2034	100.96
2033	100.96
2032	100.97
2031	100.97
2030	100.97
2029	100.96
2028	100.95
2027	100.93
2026	100.92
2025	100.92
2024	100.92
2023	100.92
2022	100.91
2021	100.9
2020	100.89
2019	100.88
2018	100.87
2017	100.87
2016	100.86
2015	100.85
2014	100.85
2013	100.84
2012	100.84
2011	100.84
2010	100.83
2009	100.83
2008	100.83
2007	100.83
2006	100.82
2005	100.81
2004	100.8
2003	100.8
[truncated: 1,603 more rows]
