# Supplementary material for: Data on minerals and crystallinity index of quartz in rock samples collected from Paleolithic archaeological site of Attirampakkam, Tamil Nadu
Source: Data Brief. 2021 Nov 13;39:107571. doi: 10.1016/j.dib.2021.107571 (PMC8605056; doi:10.1016/j.dib.2021.107571)
Supplement: Supplementary file 1 [file mmc1.zip › AR-3.xlsx]

## Sheet: Sheet1
Wave number (cm-1)	Absorption
340.395	75.1889
341.82	69.1112
343.244	68.9181
344.668	75.5302
346.092	78.6536
347.517	74.3684
348.941	72.9446
350.365	69.1673
351.789	69.4529
353.214	80.2854
354.638	79.7162
356.062	76.0919
357.486	78.313
358.911	77.3544
360.335	77.2909
361.759	79.9844
363.183	80.0739
364.608	78.4822
366.032	76.7519
367.456	75.3226
368.88	75.4336
370.305	73.6117
371.729	72.3474
373.153	73.0738
374.577	71.4462
376.002	71.8572
377.426	75.6921
378.85	76.5127
380.274	76.0037
381.698	76.8308
383.123	78.0708
384.547	76.9942
385.971	75.0588
387.395	76.1055
388.82	77.518
390.244	76.9721
391.668	75.9691
393.092	74.7493
394.517	73.3439
395.941	72.528
397.365	71.7897
398.789	73.6802
400.214	76.2768
401.638	78.4091
403.062	81.4311
404.486	83.0809
405.911	83.0917
407.335	83.5981
408.759	83.2032
410.183	81.8216
411.608	81.5053
413.032	81.1279
414.456	80.4918
415.88	80.5548
417.305	80.2077
418.729	79.2555
420.153	79.1342
421.577	78.8101
423.002	78.2036
424.426	77.6509
425.85	77.1309
427.274	76.7522
428.699	76.7372
430.123	76.4142
431.547	75.2468
432.971	74.82
434.396	75.3356
435.82	74.8653
437.244	73.9877
438.668	74.0565
440.093	74.0499
441.517	73.4802
442.941	72.64
444.365	72.1016
445.79	72.0232
447.214	71.5918
448.638	70.6859
450.062	69.851
451.487	69.2791
452.911	68.9597
454.335	68.1046
455.759	67.0527
457.184	66.6073
458.608	66.3117
460.032	66.2239
461.456	66.3509
462.881	66.2738
464.305	66.679
465.729	67.119
467.153	67.1307
468.578	67.6976
470.002	68.2262
471.426	68.2968
472.85	68.4924
474.275	68.4995
475.699	68.7663
477.123	69.3219
478.547	69.5297
479.972	69.9313
481.396	70.4051
482.82	70.6259
484.244	71.013
485.669	71.2947
487.093	71.7037
488.517	72.2679
489.941	72.4373
491.366	72.8041
492.79	73.2588
494.214	73.3045
495.638	73.5959
497.063	73.8733
498.487	73.9572
499.911	74.2574
501.335	74.4138
502.76	74.5571
504.184	74.6685
505.608	74.4162
507.032	74.368
508.457	74.3639
509.881	74.1273
511.305	74.1011
512.729	73.9991
514.154	73.9385
515.578	74.1278
517.002	74.1269
518.426	74.3513
519.851	74.7756
521.275	74.9913
522.699	75.3742
524.123	75.717
525.548	76.0808
526.972	76.7668
528.396	77.1997
529.82	77.6241
531.245	78.1696
532.669	78.4197
534.093	78.8113
535.517	79.2772
536.942	79.549
538.366	80.0018
539.79	80.3476
541.214	80.5547
542.639	80.8959
544.063	81.0932
545.487	81.3188
546.911	81.5856
548.336	81.7581
549.76	82.1951
551.184	82.5226
552.608	82.581
554.033	82.8671
555.457	83.1567
556.881	83.3413
558.305	83.5154
559.73	83.5378
561.154	83.642
562.578	83.7542
564.002	83.7928
565.427	84.0044
566.851	84.1204
568.275	84.1665
569.699	84.3938
571.123	84.5649
572.548	84.7227
573.972	84.8759
575.396	84.9823
576.82	85.2099
578.245	85.3227
579.669	85.4244
581.093	85.6823
582.517	85.699
583.942	85.6924
585.366	85.8379
586.79	85.8366
588.214	85.8887
589.639	85.9609
591.063	85.9455
592.487	86.1016
593.911	86.1896
595.336	86.149
596.76	86.1944
598.184	86.2412
599.608	86.3991
601.033	86.5446
602.457	86.5141
603.881	86.623
605.305	86.7462
606.73	86.7258
608.154	86.7223
609.578	86.6392
611.002	86.6083
612.427	86.6051
613.851	86.3847
615.275	86.3064
616.699	86.5027
618.124	86.5834
619.548	86.4668
620.972	86.3399
622.396	86.3553
623.821	86.3724
625.245	86.2655
626.669	86.2769
628.093	86.224
629.518	86.0378
630.942	86.0461
632.366	85.9831
633.79	85.8053
635.215	85.8291
636.639	85.8131
638.063	85.7606
639.487	85.7705
640.912	85.6548
642.336	85.6529
643.76	85.7973
645.184	85.81
646.609	85.7872
648.033	85.7533
649.457	85.6591
650.881	85.5347
652.306	85.3799
653.73	85.2979
655.154	85.147
656.578	84.9064
658.003	84.8009
659.427	84.6681
660.851	84.49
662.275	84.3971
663.7	84.2437
665.124	83.9667
666.548	83.5979
667.972	84.1867
669.397	85.735
670.821	84.5915
672.245	83.8821
673.669	83.7429
675.094	83.5636
676.518	83.3237
677.942	83.2018
679.366	82.8647
680.791	82.5178
682.215	82.2343
683.639	81.9018
685.063	81.6663
686.488	81.3062
687.912	80.9132
689.336	80.6592
690.76	80.1837
692.185	79.6471
693.609	79.3059
695.033	79.2315
696.457	79.8291
697.882	80.8886
699.306	81.9139
700.73	82.7438
702.154	83.1519
703.579	83.2978
705.003	83.2967
706.427	83.103
707.851	82.9507
709.276	82.8024
710.7	82.5997
712.124	82.4637
713.548	82.2828
714.973	82.1455
716.397	82.0648
717.821	81.8977
719.245	81.9314
720.67	82.0252
722.094	81.7635
723.518	81.5246
724.942	81.3837
726.367	81.2211
727.791	81.094
729.215	80.9071
730.639	80.7383
732.064	80.6053
733.488	80.3726
734.912	80.214
736.336	80.1094
737.761	79.9267
739.185	79.7659
740.609	79.5838
742.033	79.4057
743.458	79.2638
744.882	79.0598
746.306	78.8793
747.73	78.6857
749.155	78.455
750.579	78.2997
752.003	78.0721
753.427	77.8184
754.852	77.6694
756.276	77.4608
757.7	77.2481
759.124	77.0433
760.548	76.7519
761.973	76.5107
763.397	76.2344
764.821	75.8792
766.245	75.5613
767.67	75.1469
769.094	74.6937
770.518	74.2452
771.942	73.6498
773.367	73.0494
774.791	72.4563
776.215	71.8647
777.639	71.5461
779.064	71.5033
780.488	71.7353
781.912	72.2219
783.336	72.6909
784.761	73.1099
786.185	73.3937
787.609	73.4468
789.033	73.4435
790.458	73.2847
791.882	72.9421
793.306	72.5831
794.73	72.1361
796.155	71.7814
797.579	71.7319
799.003	71.935
800.427	72.4594
801.852	73.1884
803.276	74.0342
804.7	75.0765
806.124	76.1353
807.549	77.1841
808.973	78.2301
810.397	79.1319
811.821	79.9964
813.246	80.7792
814.67	81.4077
816.094	82.0356
817.518	82.5634
818.943	82.983
820.367	83.4172
821.791	83.7516
823.215	84.0202
824.64	84.2555
826.064	84.3938
827.488	84.5321
828.912	84.6406
830.337	84.6958
831.761	84.7361
833.185	84.6906
834.609	84.6667
836.034	84.6641
837.458	84.5612
838.882	84.4855
840.306	84.3822
841.731	84.185
843.155	84.0401
844.579	83.8692
846.003	83.6701
847.428	83.4959
848.852	83.2443
850.276	83.0404
851.7	82.8992
853.125	82.6955
854.549	82.5351
855.973	82.3918
857.397	82.2511
858.822	82.1739
860.246	82.034
861.67	81.9054
863.094	81.8462
864.519	81.7172
865.943	81.5959
867.367	81.4979
868.791	81.3772
870.216	81.272
871.64	81.0861
873.064	80.9013
874.488	80.8146
875.913	80.6895
877.337	80.5577
878.761	80.4209
880.185	80.2449
881.61	80.1355
883.034	80.0115
884.458	79.8649
885.882	79.7821
887.307	79.6576
888.731	79.5156
890.155	79.3865
891.579	79.2418
893.004	79.1654
894.428	79.0697
895.852	78.925
897.276	78.8237
898.701	78.6936
900.125	78.5931
901.549	78.5374
902.973	78.4172
904.398	78.3379
905.822	78.2589
907.246	78.1113
908.67	78.0278
910.095	77.9296
911.519	77.794
912.943	77.7003
914.367	77.5526
915.792	77.4121
917.216	77.3214
918.64	77.2059
920.064	77.1346
921.489	77.0643
922.913	76.9796
924.337	76.9487
925.761	76.8785
927.186	76.8207
928.61	76.814
930.034	76.7437
931.458	76.6654
932.883	76.5654
934.307	76.4185
935.731	76.3078
937.155	76.1521
938.58	75.99
940.004	75.8896
941.428	75.7345
942.852	75.5976
944.277	75.4978
945.701	75.3558
947.125	75.2727
948.549	75.2046
949.973	75.1157
951.398	75.076
952.822	75.0008
954.246	74.9323
955.67	74.9013
957.095	74.8079
958.519	74.7219
959.943	74.6276
961.367	74.4841
962.792	74.3679
964.216	74.2137
965.64	74.0427
967.064	73.9003
968.489	73.7039
969.913	73.5329
971.337	73.3914
972.761	73.2189
974.186	73.0923
975.61	72.9568
977.034	72.8195
978.458	72.7305
979.883	72.5868
981.307	72.4547
982.731	72.3482
984.155	72.192
985.58	72.0935
987.004	71.9937
988.428	71.8453
989.852	71.7501
991.277	71.6302
992.701	71.5114
994.125	71.432
995.549	71.2982
996.974	71.1978
998.398	71.1046
999.822	70.9599
1001.25	70.8767
1002.67	70.7713
1004.09	70.6441
1005.52	70.568
1006.94	70.4192
1008.37	70.2845
1009.79	70.2042
1011.22	70.057
1012.64	69.9429
1014.06	69.8342
1015.49	69.6838
1016.91	69.5947
1018.34	69.4754
1019.76	69.3335
1021.19	69.2233
1022.61	69.0592
1024.03	68.9181
1025.46	68.7717
1026.88	68.56
1028.31	68.3955
1029.73	68.2017
1031.16	67.9796
1032.58	67.8054
1034	67.5788
1035.43	67.3797
1036.85	67.2179
1038.28	67.019
1039.7	66.914
1041.13	66.8213
1042.55	66.6942
1043.97	66.6193
1045.4	66.4595
1046.82	66.2849
1048.25	66.1517
1049.67	65.9141
1051.1	65.6861
1052.52	65.4462
1053.94	65.1376
1055.37	64.8966
1056.79	64.5851
1058.22	64.218
1059.64	63.9298
1061.06	63.606
1062.49	63.3317
1063.91	63.0641
1065.34	62.6905
1066.76	62.3782
1068.19	61.9934
1069.61	61.5224
1071.03	61.1606
1072.46	60.7287
1073.88	60.3039
1075.31	59.9874
1076.73	59.6264
1078.16	59.4002
1079.58	59.2616
1081	59.1065
1082.43	59.1155
1083.85	59.1213
1085.28	59.1305
1086.7	59.2765
1088.13	59.3957
1089.55	59.5896
1090.97	59.8346
1092.4	60.0241
1093.82	60.3227
1095.25	60.595
1096.67	60.8449
1098.1	61.2118
1099.52	61.4925
1100.94	61.7706
1102.37	62.1078
1103.79	62.3679
1105.22	62.6916
1106.64	63.0101
1108.07	63.2661
1109.49	63.5988
1110.91	63.8814
1112.34	64.1639
1113.76	64.515
1115.19	64.7876
1116.61	65.0819
1118.03	65.3856
1119.46	65.6367
1120.88	65.9559
1122.31	66.238
1123.73	66.4759
1125.16	66.7376
1126.58	66.9126
1128	67.0891
1129.43	67.2786
1130.85	67.3993
1132.28	67.5536
1133.7	67.6743
1135.13	67.7532
1136.55	67.8897
1137.97	67.9755
1139.4	68.044
1140.82	68.1331
1142.25	68.1728
1143.67	68.2479
1145.1	68.3073
1146.52	68.312
1147.94	68.3552
1149.37	68.3723
1150.79	68.4206
1152.22	68.5459
1153.64	68.6499
1155.07	68.8296
1156.49	69.0457
1157.91	69.1479
1159.34	69.1339
1160.76	68.9473
1162.19	68.7222
1163.61	68.6256
1165.03	68.5546
1166.46	68.5431
1167.88	68.5771
1169.31	68.5473
1170.73	68.5581
1172.16	68.5776
1173.58	68.5792
1175	68.6524
1176.43	68.6949
1177.85	68.7341
1179.28	68.8268
1180.7	68.8946
1182.13	69.0219
1183.55	69.1836
1184.97	69.3211
1186.4	69.5251
1187.82	69.7297
1189.25	69.9415
1190.67	70.1941
1192.1	70.3907
1193.52	70.6106
1194.94	70.8421
1196.37	71.0013
1197.79	71.1885
1199.22	71.3655
1200.64	71.5141
1202.07	71.6971
1203.49	71.8364
1204.91	71.9833
1206.34	72.1632
1207.76	72.2986
1209.19	72.4706
1210.61	72.6591
1212.04	72.8251
1213.46	73.0303
1214.88	73.2086
1216.31	73.3814
1217.73	73.5804
1219.16	73.7249
1220.58	73.8687
1222	74.0102
1223.43	74.1188
1224.85	74.2539
1226.28	74.3448
1227.7	74.401
1229.13	74.4931
1230.55	74.5535
1231.97	74.6182
1233.4	74.7088
1234.82	74.7798
1236.25	74.8803
1237.67	74.9695
1239.1	75.0395
1240.52	75.1434
1241.94	75.2141
1243.37	75.2852
1244.79	75.3817
1246.22	75.4344
1247.64	75.5033
1249.07	75.578
1250.49	75.616
1251.91	75.6723
1253.34	75.7106
1254.76	75.7451
1256.19	75.8089
1257.61	75.8389
1259.04	75.8874
1260.46	75.9649
1261.88	76.011
1263.31	76.0676
1264.73	76.1082
1266.16	76.1317
1267.58	76.183
1269.01	76.2076
1270.43	76.2435
1271.85	76.3158
1273.28	76.3484
1274.7	76.3784
1276.13	76.4219
1277.55	76.4603
1278.97	76.5218
1280.4	76.5778
1281.82	76.6381
1283.25	76.7111
1284.67	76.7516
1286.1	76.7948
1287.52	76.8542
1288.94	76.9121
1290.37	76.9731
1291.79	77.0039
1293.22	77.0243
1294.64	77.0498
1296.07	77.0673
1297.49	77.1145
1298.91	77.1454
1300.34	77.1522
1301.76	77.2061
1303.19	77.2527
1304.61	77.2852
1306.04	77.343
1307.46	77.3915
1308.88	77.4519
1310.31	77.4934
1311.73	77.5132
1313.16	77.5977
1314.58	77.6541
1316.01	77.6413
1317.43	77.6593
1318.85	77.7027
1320.28	77.7666
1321.7	77.8094
1323.13	77.8049
1324.55	77.8367
1325.98	77.8682
1327.4	77.8926
1328.82	77.9698
1330.25	78.0274
1331.67	78.0904
1333.1	78.1559
1334.52	78.1527
1335.94	78.1699
1337.37	78.1745
1338.79	78.1907
1340.22	78.4045
1341.64	78.5356
1343.07	78.496
1344.49	78.5104
1345.91	78.5367
1347.34	78.5355
1348.76	78.5685
1350.19	78.6056
1351.61	78.646
1353.04	78.6588
1354.46	78.6801
1355.88	78.7612
1357.31	78.799
1358.73	78.7968
1360.16	78.7413
1361.58	78.6864
1363.01	78.9256
1364.43	79.1381
1365.85	79.043
1367.28	78.981
1368.7	79.0798
1370.13	79.1555
1371.55	79.0632
1372.98	78.9234
1374.4	79.1292
1375.82	79.3605
1377.25	79.2992
1378.67	79.3601
1380.1	79.4608
1381.52	79.4717
1382.94	79.6175
1384.37	79.5834
1385.79	79.4023
1387.22	79.5751
1388.64	79.773
1390.07	79.7409
1391.49	79.6281
1392.91	79.4057
1394.34	79.4452
1395.76	79.7124
1397.19	79.5667
1398.61	79.5308
1400.04	79.8769
1401.46	79.8549
1402.88	79.613
1404.31	79.6376
1405.73	79.8727
1407.16	79.9334
1408.58	79.8657
1410.01	79.8713
1411.43	79.9592
1412.85	79.9864
1414.28	79.9533
1415.7	79.8226
1417.13	79.5346
1418.55	79.5951
1419.98	80.2603
1421.4	80.2077
1422.82	79.8621
1424.25	80.0669
1425.67	80.2752
1427.1	80.0232
1428.52	79.9306
1429.95	80.0589
1431.37	80.1626
1432.79	80.1844
1434.22	79.809
1435.64	79.5147
1437.07	80.2121
1438.49	80.466
1439.91	80.2665
1441.34	80.2581
1442.76	80.2918
1444.19	80.2888
1445.61	80.1875
1447.04	80.1508
1448.46	80.5033
1449.88	80.5496
1451.31	80.3883
1452.73	80.4332
1454.16	80.1023
1455.58	79.5413
1457.01	80.0706
1458.43	80.7617
1459.85	80.8046
1461.28	80.6858
1462.7	80.3047
1464.13	80.2367
1465.55	80.6591
1466.98	80.6999
1468.4	80.5429
1469.82	80.179
1471.25	79.7334
1472.67	80.1478
1474.1	80.5569
1475.52	80.4454
1476.95	80.6889
1478.37	80.7531
1479.79	80.505
1481.22	80.5765
1482.64	80.759
1484.07	80.5754
1485.49	80.3416
1486.92	80.2198
1488.34	80.0367
1489.76	80.1987
1491.19	80.7888
1492.61	80.7368
1494.04	80.27
1495.46	80.0454
1496.88	80.3429
1498.31	80.5764
1499.73	80.7151
1501.16	80.8385
1502.58	80.6533
1504.01	80.0541
1505.43	79.2493
1506.85	79.8481
1508.28	81.1396
1509.7	80.9914
1511.13	80.8344
1512.55	80.9481
1513.98	80.6983
1515.4	80.2427
1516.82	80.5644
1518.25	80.7937
1519.67	80.1146
1521.1	80.0551
1522.52	81.0047
1523.95	80.7802
1525.37	80.6287
1526.79	80.9785
1528.22	81.0933
1529.64	81.1321
1531.07	80.8407
1532.49	80.4551
1533.92	81.2775
1535.34	81.5793
1536.76	80.8398
1538.19	80.0651
1539.61	80.1659
1541.04	81.1425
1542.46	81.3991
1543.88	81.308
1545.31	81.7732
1546.73	81.8427
1548.16	81.352
1549.58	81.4624
1551.01	81.8372
1552.43	81.4731
1553.85	81.3817
1555.28	81.5249
1556.7	80.7122
1558.13	79.5947
1559.55	82.1291
1560.98	82.7867
1562.4	82.1542
1563.82	81.864
1565.25	82.1561
1566.67	82.1086
1568.1	81.6731
1569.52	81.9698
1570.95	82.6856
1572.37	82.5187
1573.79	81.9898
1575.22	81.7558
1576.64	82.531
1578.07	82.9291
1579.49	82.7066
1580.92	82.6496
1582.34	82.7305
1583.76	82.6943
1585.19	82.75
1586.61	82.8078
1588.04	82.7847
1589.46	82.8457
1590.89	82.885
1592.31	82.8756
1593.73	82.9024
1595.16	82.9557
1596.58	83.05
1598.01	83.066
1599.43	83.0042
1600.85	82.9853
1602.28	82.9767
1603.7	83.0139
1605.13	83.012
1606.55	82.8859
1607.98	82.8661
1609.4	82.9138
1610.82	82.9376
1612.25	82.991
1613.67	82.7002
1615.1	82.1827
1616.52	82.4653
1617.95	83.2224
1619.37	83.1376
1620.79	82.7447
1622.22	82.5474
1623.64	82.9703
1625.07	83.1653
1626.49	82.9203
1627.92	83.0629
1629.34	83.4028
1630.76	83.3106
1632.19	82.9953
1633.61	82.4335
1635.04	82.1483
1636.46	83.2406
1637.89	83.444
1639.31	83.1412
1640.73	83.1704
1642.16	83.1181
1643.58	82.8084
1645.01	82.4166
1646.43	82.349
1647.86	83.2628
1649.28	83.2613
1650.7	82.2757
1652.13	81.2746
1653.55	83.1809
1654.98	83.8469
1656.4	83.4006
1657.82	83.2019
1659.25	83.1294
1660.67	82.7997
1662.1	82.6346
1663.52	83.201
1664.95	83.2464
1666.37	82.7308
1667.79	82.3519
1669.22	82.3731
1670.64	82.8642
1672.07	82.9419
1673.49	82.3491
1674.92	82.4259
1676.34	83.1667
1677.76	82.7233
1679.19	82.4079
1680.61	82.4971
1682.04	81.7762
1683.46	81.1998
1684.89	82.9126
1686.31	82.947
1687.73	82.4882
1689.16	82.4914
1690.58	82.7165
1692.01	82.6412
1693.43	82.0124
1694.86	81.5336
1696.28	82.4282
1697.7	82.1773
1699.13	81.2185
1700.55	82.4865
1701.98	83.0976
1703.4	82.1845
1704.83	81.9461
1706.25	82.5644
1707.67	82.5452
1709.1	82.4787
1710.52	82.5532
1711.95	82.3062
1713.37	82.0367
1714.79	81.9373
1716.22	81.7344
1717.64	82.2131
1719.07	83.0725
1720.49	82.9172
1721.92	82.6092
1723.34	82.6671
1724.76	82.8181
1726.19	82.7689
1727.61	82.5651
1729.04	82.4865
1730.46	82.561
1731.89	82.1283
1733.31	81.7409
1734.73	83.2085
1736.16	83.3644
1737.58	82.5772
1739.01	82.5242
1740.43	83.0348
1741.86	82.8507
1743.28	82.8498
1744.7	83.006
1746.13	82.73
1747.55	82.5754
1748.98	82.6091
1750.4	82.6701
1751.83	83.2454
1753.25	83.3193
1754.67	82.8131
1756.1	82.7341
1757.52	83.117
1758.95	82.955
1760.37	82.6541
1761.79	82.9081
1763.22	83.3482
1764.64	83.1766
1766.07	82.7949
1767.49	82.9402
1768.92	83.0876
1770.34	82.5601
1771.76	82.5468
1773.19	83.325
1774.61	83.291
1776.04	83.1838
1777.46	83.1923
1778.89	82.9526
1780.31	83.0108
1781.73	83.2458
1783.16	83.0814
1784.58	83.0875
1786.01	83.3108
1787.43	83.2128
1788.86	82.9382
1790.28	82.6414
1791.7	82.7279
1793.13	83.2799
1794.55	83.2969
1795.98	83.1009
1797.4	83.0772
1798.83	82.9453
1800.25	82.9296
1801.67	83.2284
1803.1	83.3069
1804.52	83.2463
1805.95	83.2207
1807.37	83.1482
1808.8	83.1062
1810.22	83.1265
1811.64	83.2848
1813.07	83.4545
1814.49	83.3392
1815.92	83.2662
1817.34	83.417
1818.76	83.4263
1820.19	83.4505
1821.61	83.4677
1823.04	83.2044
1824.46	83.2386
1825.89	83.6262
1827.31	83.4031
1828.73	83.1111
1830.16	83.5667
1831.58	83.8759
1833.01	83.7002
1834.43	83.6341
1835.86	83.6879
1837.28	83.682
1838.7	83.7621
1840.13	83.754
1841.55	83.4105
1842.98	83.2044
1844.4	83.6961
1845.83	83.9323
1847.25	83.7317
1848.67	83.746
1850.1	83.8091
1851.52	83.7046
1852.95	83.6989
1854.37	83.7186
1855.8	83.6565
1857.22	83.6566
1858.64	83.6518
1860.07	83.6239
1861.49	83.6346
1862.92	83.5994
1864.34	83.5162
1865.77	83.3257
1867.19	83.0841
1868.61	83.2545
1870.04	83.6487
1871.46	83.6172
1872.89	83.4683
1874.31	83.4492
1875.73	83.4354
1877.16	83.433
1878.58	83.4652
1880.01	83.4842
1881.43	83.4981
1882.86	83.4635
1884.28	83.4641
1885.7	83.5196
1887.13	83.3999
1888.55	83.2983
1889.98	83.5473
1891.4	83.6638
1892.83	83.4904
1894.25	83.4625
1895.67	83.5802
1897.1	83.6006
1898.52	83.5934
1899.95	83.5966
1901.37	83.6131
1902.8	83.6415
1904.22	83.6503
1905.64	83.6756
1907.07	83.6634
1908.49	83.6682
1909.92	83.831
1911.34	83.926
1912.77	83.9283
1914.19	83.9696
1915.61	83.8409
1917.04	83.7768
1918.46	84.12
1919.89	84.1659
1921.31	83.9205
1922.73	84.0337
1924.16	84.2376
1925.58	84.172
1927.01	84.1394
1928.43	84.1569
1929.86	84.1461
1931.28	84.155
1932.7	84.1573
1934.13	84.1808
1935.55	84.1914
1936.98	84.1889
1938.4	84.2136
1939.83	84.1009
1941.25	83.991
1942.67	84.1901
1944.1	84.3275
1945.52	84.2516
1946.95	84.2776
1948.37	84.3185
1949.8	84.2938
1951.22	84.3258
1952.64	84.3241
1954.07	84.3084
1955.49	84.3695
1956.92	84.3925
1958.34	84.3803
1959.77	84.3872
1961.19	84.3877
1962.61	84.4081
1964.04	84.3729
1965.46	84.2834
1966.89	84.3424
1968.31	84.4632
1969.74	84.4455
1971.16	84.4184
1972.58	84.4385
1974.01	84.4325
1975.43	84.4379
1976.86	84.4528
1978.28	84.4568
1979.7	84.4732
1981.13	84.4617
1982.55	84.4498
1983.98	84.4687
1985.4	84.4357
1986.83	84.4099
1988.25	84.4332
1989.67	84.3622
1991.1	84.3104
1992.52	84.4477
1993.95	84.5222
1995.37	84.4551
1996.8	84.4498
1998.22	84.486
1999.64	84.4975
2001.07	84.5319
2002.49	84.5547
2003.92	84.5661
2005.34	84.5923
2006.77	84.5989
2008.19	84.6179
2009.61	84.6484
2011.04	84.6478
2012.46	84.6582
2013.89	84.6483
2015.31	84.6
2016.74	84.6351
2018.16	84.7175
2019.58	84.7204
2021.01	84.7041
2022.43	84.7168
2023.86	84.7325
2025.28	84.7492
2026.71	84.7597
2028.13	84.7789
2029.55	84.804
2030.98	84.8109
2032.4	84.8316
2033.83	84.8587
2035.25	84.8691
2036.67	84.8946
2038.1	84.9045
2039.52	84.8936
2040.95	84.9279
2042.37	84.9713
2043.8	84.9845
2045.22	85.0033
2046.64	85.0206
2048.07	85.0354
2049.49	85.0579
2050.92	85.0718
2052.34	85.0864
2053.77	85.1045
2055.19	85.1277
2056.61	85.1618
2058.04	85.1732
2059.46	85.18
2060.89	85.2069
2062.31	85.2003
2063.74	85.191
2065.16	85.2449
2066.58	85.2908
2068.01	85.2864
2069.43	85.2847
2070.86	85.2918
2072.28	85.2948
2073.71	85.3079
2075.13	85.3258
2076.55	85.3354
2077.98	85.3436
2079.4	85.3524
2080.83	85.3591
2082.25	85.3701
2083.68	85.3776
2085.1	85.3812
2086.52	85.3916
2087.95	85.3889
2089.37	85.386
2090.8	85.4176
2092.22	85.4408
2093.64	85.4415
2095.07	85.4582
2096.49	85.4719
2097.92	85.4813
2099.34	85.5003
2100.77	85.5023
2102.19	85.5095
2103.61	85.5371
2105.04	85.5515
2106.46	85.5567
2107.89	85.554
2109.31	85.5467
2110.74	85.5597
2112.16	85.5714
2113.58	85.5789
2115.01	85.6064
2116.43	85.6264
2117.86	85.631
2119.28	85.6414
2120.71	85.6548
2122.13	85.6685
2123.55	85.679
2124.98	85.6886
2126.4	85.6998
2127.83	85.6991
2129.25	85.6941
2130.68	85.6955
2132.1	85.694
2133.52	85.6892
2134.95	85.6887
2136.37	85.7013
2137.8	85.7151
2139.22	85.7182
2140.64	85.736
2142.07	85.7609
2143.49	85.7756
2144.92	85.8002
2146.34	85.8197
2147.77	85.8302
2149.19	85.852
2150.61	85.8639
2152.04	85.8785
2153.46	85.9049
2154.89	85.9043
2156.31	85.8981
2157.74	85.906
2159.16	85.9069
2160.58	85.9135
2162.01	85.9212
2163.43	85.9242
2164.86	85.9329
2166.28	85.9339
2167.71	85.9476
2169.13	85.9809
2170.55	85.9987
2171.98	86.0096
2173.4	86.0205
2174.83	86.0321
2176.25	86.0527
2177.68	86.0564
2179.1	86.0574
2180.52	86.0741
2181.95	86.0777
2183.37	86.0836
2184.8	86.0937
2186.22	86.0881
2187.65	86.0953
2189.07	86.1079
2190.49	86.118
2191.92	86.1453
2193.34	86.1635
2194.77	86.1729
2196.19	86.1898
2197.61	86.2021
2199.04	86.223
2200.46	86.2405
2201.89	86.2451
2203.31	86.2612
2204.74	86.2695
2206.16	86.2702
2207.58	86.2797
2209.01	86.2766
2210.43	86.2749
2211.86	86.2754
2213.28	86.2623
2214.71	86.2606
2216.13	86.2592
2217.55	86.254
2218.98	86.2641
2220.4	86.2649
2221.83	86.269
2223.25	86.2893
2224.68	86.2974
2226.1	86.3104
2227.52	86.33
2228.95	86.3452
2230.37	86.3673
2231.8	86.376
2233.22	86.3866
2234.65	86.4188
2236.07	86.4386
2237.49	86.454
2238.92	86.4684
2240.34	86.4723
2241.77	86.4917
2243.19	86.5042
2244.62	86.5004
2246.04	86.5065
2247.46	86.5043
2248.89	86.5074
2250.31	86.522
2251.74	86.5189
2253.16	86.5232
2254.58	86.5338
2256.01	86.5352
2257.43	86.548
2258.86	86.5566
2260.28	86.5703
2261.71	86.6013
2263.13	86.62
2264.55	86.6438
2265.98	86.6718
2267.4	86.6912
2268.83	86.726
2270.25	86.7476
2271.68	86.7537
2273.1	86.7703
2274.52	86.7711
2275.95	86.7756
2277.37	86.785
2278.8	86.7734
2280.22	86.7745
2281.65	86.7592
2283.07	86.7157
2284.49	86.7098
2285.92	86.7287
2287.34	86.7687
2288.77	86.8307
2290.19	86.8546
2291.62	86.8915
2293.04	86.9723
2294.46	87.0287
2295.89	87.0828
2297.31	87.1251
2298.74	87.1338
2300.16	87.1947
2301.58	87.2696
2303.01	87.2486
2304.43	87.1867
2305.86	87.2125
2307.28	87.3509
2308.71	87.4632
2310.13	87.5336
2311.55	87.6403
2312.98	87.6667
2314.4	87.6216
2315.83	87.6108
2317.25	87.5873
2318.68	87.6038
2320.1	87.6712
2321.52	87.7132
2322.95	87.8497
2324.37	88.0008
2325.8	88.0541
2327.22	88.1304
2328.65	88.1333
2330.07	88.0723
2331.49	88.1956
2332.92	88.4165
2334.34	88.4911
2335.77	88.4485
2337.19	88.4725
2338.62	88.4005
2340.04	88.2188
2341.46	88.5354
2342.89	88.876
2344.31	88.912
2345.74	89.5316
2347.16	89.419
2348.59	88.3871
2350.01	87.5357
2351.43	87.4846
2352.86	87.8
2354.28	87.612
2355.71	87.5542
2357.13	87.7918
2358.55	87.766
2359.98	87.8339
2361.4	88.0577
2362.83	88.5279
2364.25	89.2327
2365.68	89.7428
2367.1	90.123
2368.52	90.2793
2369.95	90.2826
2371.37	90.1755
2372.8	89.959
2374.22	89.6776
2375.65	89.3598
2377.07	89.0739
2378.49	88.8003
2379.92	88.55
2381.34	88.3384
2382.77	88.1308
2384.19	87.9396
2385.62	87.7648
2387.04	87.6127
2388.46	87.5208
2389.89	87.4692
2391.31	87.4421
2392.74	87.4401
2394.16	87.437
2395.59	87.4413
2397.01	87.447
2398.43	87.4371
2399.86	87.4372
2401.28	87.4348
2402.71	87.4265
2404.13	87.4292
2405.56	87.4163
2406.98	87.4056
2408.4	87.4138
2409.83	87.4167
2411.25	87.4321
2412.68	87.4469
2414.1	87.4483
2415.52	87.4673
2416.95	87.4831
2418.37	87.4969
2419.8	87.5246
2421.22	87.5393
2422.65	87.5605
2424.07	87.5877
2425.49	87.5978
2426.92	87.6169
2428.34	87.6277
2429.77	87.6272
2431.19	87.6437
2432.62	87.6438
2434.04	87.6409
2435.46	87.6574
2436.89	87.6578
2438.31	87.6564
2439.74	87.6588
2441.16	87.6552
2442.59	87.6682
2444.01	87.6742
2445.43	87.6725
2446.86	87.6859
2448.28	87.6909
2449.71	87.6982
2451.13	87.7117
2452.56	87.718
2453.98	87.7415
2455.4	87.7643
2456.83	87.7765
2458.25	87.7966
2459.68	87.8061
2461.1	87.818
2462.53	87.8347
2463.95	87.8359
2465.37	87.8483
2466.8	87.856
2468.22	87.8473
2469.65	87.8548
2471.07	87.8545
2472.49	87.8499
2473.92	87.8618
2475.34	87.8616
2476.77	87.8654
2478.19	87.8762
2479.62	87.8777
2481.04	87.8951
2482.46	87.9109
2483.89	87.9183
2485.31	87.9361
2486.74	87.9427
2488.16	87.9576
2489.59	87.9822
2491.01	87.9838
2492.43	87.9903
2493.86	87.9996
2495.28	88.0011
2496.71	88.0162
2498.13	88.0197
2499.56	88.0209
2500.98	88.0368
2502.4	88.038
2503.83	88.0463
2505.25	88.0608
2506.68	88.0588
2508.1	88.0703
2509.53	88.0842
2510.95	88.0932
2512.37	88.1159
2513.8	88.1319
2515.22	88.1481
2516.65	88.1614
2518.07	88.158
2519.49	88.1732
2520.92	88.1909
2522.34	88.1945
2523.77	88.208
2525.19	88.2097
2526.62	88.2059
2528.04	88.21
2529.46	88.2023
2530.89	88.2064
2532.31	88.2128
2533.74	88.2045
2535.16	88.2125
2536.59	88.2179
2538.01	88.2195
2539.43	88.2351
2540.86	88.2383
2542.28	88.2511
2543.71	88.2755
2545.13	88.2796
2546.56	88.2936
2547.98	88.3131
2549.4	88.3246
2550.83	88.3458
2552.25	88.3535
2553.68	88.3613
2555.1	88.3846
2556.53	88.3919
2557.95	88.3998
2559.37	88.4101
2560.8	88.4105
2562.22	88.4202
2563.65	88.4195
2565.07	88.4135
2566.5	88.4228
2567.92	88.4232
2569.34	88.427
2570.77	88.4323
2572.19	88.4251
2573.62	88.4362
2575.04	88.4494
2576.46	88.4546
2577.89	88.4704
2579.31	88.4726
2580.74	88.479
2582.16	88.5024
2583.59	88.5117
2585.01	88.5251
2586.43	88.5411
2587.86	88.5482
2589.28	88.5646
2590.71	88.5731
2592.13	88.5837
2593.56	88.6037
2594.98	88.605
2596.4	88.6136
2597.83	88.6272
2599.25	88.6262
2600.68	88.6398
2602.1	88.65
2603.53	88.6522
2604.95	88.6653
2606.37	88.6623
2607.8	88.6633
2609.22	88.6751
2610.65	88.67
2612.07	88.6798
2613.5	88.6953
2614.92	88.6973
2616.34	88.7119
2617.77	88.7181
2619.19	88.7232
2620.62	88.7443
2622.04	88.7532
2623.47	88.7713
2624.89	88.7958
2626.31	88.8007
2627.74	88.8137
2629.16	88.8197
2630.59	88.8128
2632.01	88.8226
2633.43	88.8306
2634.86	88.8379
2636.28	88.8464
2637.71	88.8437
2639.13	88.8526
2640.56	88.8573
2641.98	88.857
2643.4	88.8799
2644.83	88.8915
2646.25	88.8951
2647.68	88.9157
2649.1	88.9303
2650.53	88.9449
2651.95	88.9538
2653.37	88.9573
2654.8	88.9802
2656.22	88.989
2657.65	88.9861
2659.07	88.9987
2660.5	88.9967
2661.92	88.9963
2663.34	89.0071
2664.77	89.0049
2666.19	89.0112
2667.62	89.0164
2669.04	89.0172
2670.47	89.0371
2671.89	89.0467
2673.31	89.0548
2674.74	89.0778
2676.16	89.0908
2677.59	89.1146
2679.01	89.1392
2680.43	89.1386
2681.86	89.1413
2683.28	89.1434
2684.71	89.1454
2686.13	89.1555
2687.56	89.1519
2688.98	89.1575
2690.4	89.1741
2691.83	89.1755
2693.25	89.1807
2694.68	89.185
2696.1	89.194
2697.53	89.2167
2698.95	89.2203
2700.37	89.2324
2701.8	89.2643
2703.22	89.2741
2704.65	89.282
2706.07	89.2942
2707.5	89.3026
2708.92	89.3234
2710.34	89.331
2711.77	89.333
2713.19	89.3446
2714.62	89.3415
2716.04	89.3464
2717.47	89.3508
2718.89	89.3367
2720.31	89.3485
2721.74	89.3644
2723.16	89.3636
2724.59	89.379
2726.01	89.391
2727.44	89.3954
2728.86	89.4027
2730.28	89.4047
2731.71	89.4207
2733.13	89.4373
2734.56	89.4496
2735.98	89.4762
2737.4	89.4884
2738.83	89.4972
2740.25	89.5153
2741.68	89.5131
2743.1	89.5171
2744.53	89.533
2745.95	89.5451
2747.37	89.5672
2748.8	89.5684
2750.22	89.557
2751.65	89.5599
2753.07	89.5473
2754.5	89.5492
2755.92	89.574
2757.34	89.5776
2758.77	89.5834
2760.19	89.586
2761.62	89.5755
2763.04	89.587
2764.47	89.597
2765.89	89.6051
2767.31	89.6303
2768.74	89.6434
2770.16	89.6547
2771.59	89.6708
2773.01	89.6872
2774.44	89.7168
2775.86	89.7249
2777.28	89.7216
2778.71	89.7386
2780.13	89.7419
2781.56	89.7444
2782.98	89.7568
2784.41	89.7566
2785.83	89.7709
2787.25	89.7897
2788.68	89.798
2790.1	89.8132
2791.53	89.8138
2792.95	89.8175
2794.37	89.8388
2795.8	89.8467
2797.22	89.8614
2798.65	89.8763
2800.07	89.8731
2801.5	89.8816
2802.92	89.886
2804.34	89.8876
2805.77	89.901
2807.19	89.9031
2808.62	89.9222
2810.04	89.9487
2811.47	89.9427
2812.89	89.9461
2814.31	89.9543
2815.74	89.9536
2817.16	89.9772
2818.59	89.9929
2820.01	89.9948
2821.44	90.0097
2822.86	90.0203
2824.28	90.0379
2825.71	90.053
2827.13	90.0522
2828.56	90.0677
2829.98	90.0797
2831.41	90.083
2832.83	90.106
2834.25	90.1212
2835.68	90.1336
2837.1	90.1654
2838.53	90.1974
2839.95	90.222
2841.38	90.2361
2842.8	90.2615
2844.22	90.3148
2845.65	90.375
2847.07	90.4534
2848.5	90.5268
2849.92	90.552
2851.34	90.5608
2852.77	90.5554
2854.19	90.5306
2855.62	90.5149
2857.04	90.4888
2858.47	90.4708
2859.89	90.4757
2861.31	90.4535
2862.74	90.4303
2864.16	90.4259
2865.59	90.4148
2867.01	90.4251
2868.44	90.4434
2869.86	90.45
2871.28	90.4733
2872.71	90.4963
2874.13	90.5078
2875.56	90.5061
2876.98	90.4855
2878.41	90.4833
2879.83	90.491
2881.25	90.4902
2882.68	90.5016
2884.1	90.5036
2885.53	90.5013
2886.95	90.5165
2888.38	90.5277
2889.8	90.5471
2891.22	90.5668
2892.65	90.5701
2894.07	90.5975
2895.5	90.6317
2896.92	90.6402
2898.34	90.6503
2899.77	90.6698
2901.19	90.7002
2902.62	90.7333
2904.04	90.7546
2905.47	90.7831
2906.89	90.8177
2908.31	90.8626
2909.74	90.9229
2911.16	90.9742
2912.59	91.0443
2914.01	91.1354
2915.44	91.1978
2916.86	91.2511
2918.28	91.2919
2919.71	91.2959
2921.13	91.2986
2922.56	91.2948
2923.98	91.2775
2925.41	91.267
2926.83	91.2456
2928.25	91.2287
2929.68	91.2162
2931.1	91.1744
2932.53	91.132
2933.95	91.0984
2935.38	91.0651
2936.8	91.0499
2938.22	91.035
2939.65	91.0203
2941.07	91.0149
2942.5	91.0094
2943.92	91.0141
2945.35	91.0099
2946.77	90.9982
2948.19	91.0064
2949.62	91.0053
2951.04	91.0105
2952.47	91.0391
2953.89	91.0393
2955.31	91.0312
2956.74	91.0417
2958.16	91.0421
2959.59	91.0464
2961.01	91.0557
2962.44	91.0536
2963.86	91.0451
2965.28	91.0306
2966.71	91.0292
2968.13	91.0308
2969.56	91.0175
2970.98	91.0184
2972.41	91.0253
2973.83	91.0357
2975.25	91.0558
2976.68	91.0471
2978.1	91.0415
2979.53	91.064
2980.95	91.0635
2982.38	91.0522
2983.8	91.0404
2985.22	91.0205
2986.65	91.0259
2988.07	91.0362
2989.5	91.0397
2990.92	91.0566
2992.35	91.0618
2993.77	91.0641
2995.19	91.0751
2996.62	91.0811
2998.04	91.0961
2999.47	91.0977
3000.89	91.0859
3002.32	91.0972
3003.74	91.111
3005.16	91.1291
3006.59	91.1478
3008.01	91.1364
3009.44	91.1377
3010.86	91.1632
3012.28	91.1845
3013.71	91.212
3015.13	91.2214
3016.56	91.2152
3017.98	91.22
3019.41	91.2125
3020.83	91.2114
3022.25	91.2257
3023.68	91.2285
3025.1	91.2406
3026.53	91.2497
3027.95	91.2329
3029.38	91.2224
3030.8	91.2383
3032.22	91.2819
3033.65	91.3155
3035.07	91.3157
3036.5	91.3176
3037.92	91.3175
3039.35	91.3302
3040.77	91.3709
3042.19	91.3812
3043.62	91.3874
3045.04	91.4112
3046.47	91.3926
3047.89	91.388
3049.32	91.4279
3050.74	91.4436
3052.16	91.4428
3053.59	91.4351
3055.01	91.4385
3056.44	91.4798
3057.86	91.4946
3059.28	91.4825
3060.71	91.4865
3062.13	91.4825
3063.56	91.4873
3064.98	91.5122
3066.41	91.542
3067.83	91.5731
3069.25	91.5652
3070.68	91.5477
3072.1	91.5645
3073.53	91.5722
3074.95	91.5834
3076.38	91.6052
3077.8	91.6099
3079.22	91.6329
3080.65	91.6549
3082.07	91.6599
3083.5	91.6836
3084.92	91.6883
3086.35	91.6847
3087.77	91.7072
3089.19	91.7163
3090.62	91.7262
3092.04	91.7283
3093.47	91.702
3094.89	91.7166
3096.32	91.7531
3097.74	91.76
3099.16	91.7741
3100.59	91.7957
3102.01	91.8202
3103.44	91.8368
3104.86	91.8209
3106.29	91.8271
3107.71	91.863
3109.13	91.8778
3110.56	91.8774
3111.98	91.8656
3113.41	91.8717
3114.83	91.9134
3116.25	91.9362
3117.68	91.9497
3119.1	91.9718
3120.53	91.9698
3121.95	91.9702
3123.38	91.9802
3124.8	91.9784
3126.22	91.9922
3127.65	92.0231
3129.07	92.04
3130.5	92.027
3131.92	92.0153
3133.35	92.0533
3134.77	92.0924
3136.19	92.0976
3137.62	92.1214
3139.04	92.1464
3140.47	92.1425
3141.89	92.1403
3143.32	92.1449
3144.74	92.1602
3146.16	92.1839
3147.59	92.1957
3149.01	92.2086
3150.44	92.2314
3151.86	92.2583
3153.29	92.2776
3154.71	92.2725
3156.13	92.2676
3157.56	92.2718
3158.98	92.2708
3160.41	92.2857
3161.83	92.3063
3163.26	92.3134
3164.68	92.3277
3166.1	92.3446
3167.53	92.3606
3168.95	92.381
3170.38	92.3918
3171.8	92.4061
3173.22	92.4269
3174.65	92.4301
3176.07	92.4295
3177.5	92.4514
3178.92	92.4924
3180.35	92.5176
3181.77	92.5128
3183.19	92.5141
3184.62	92.5319
3186.04	92.5484
[truncated: 1,063 more rows]
