# Supplementary material for: Data on minerals and crystallinity index of quartz in rock samples collected from Paleolithic archaeological site of Attirampakkam, Tamil Nadu
Source: Data Brief. 2021 Nov 13;39:107571. doi: 10.1016/j.dib.2021.107571 (PMC8605056; doi:10.1016/j.dib.2021.107571)
Supplement: Supplementary file 1 [file mmc1.zip › AR-5.xlsx]

## Sheet: Sheet1
Wavenumber (cm-1)	Absorption
340.395	103.612
341.82	101.987
343.244	99.907
344.668	98.5531
346.092	97.7346
347.517	97.2924
348.941	97.0163
350.365	97.0439
351.789	96.7773
353.214	95.9268
354.638	95.0715
356.062	95.2251
357.486	95.7706
358.911	95.9017
360.335	95.8864
361.759	96.1786
363.183	96.6839
364.608	97.0036
366.032	96.9292
367.456	96.3611
368.88	95.3725
370.305	94.2096
371.729	93.1323
373.153	92.3234
374.577	91.9811
376.002	92.2555
377.426	92.9941
378.85	94.003
380.274	95.1337
381.698	96.088
383.123	96.6184
384.547	96.7241
385.971	96.4924
387.395	96.0644
388.82	95.6261
390.244	95.195
391.668	94.7057
393.092	94.2433
394.517	94.0598
395.941	94.3243
397.365	94.9741
398.789	95.8645
400.214	96.905
401.638	97.9751
403.062	98.9361
404.486	99.627
405.911	99.9145
407.335	99.83
408.759	99.5828
410.183	99.2858
411.608	98.9164
413.032	98.4718
414.456	98.0836
415.88	97.8669
417.305	97.784
418.729	97.7143
420.153	97.5548
421.577	97.2672
423.002	96.8466
424.426	96.2917
425.85	95.6489
427.274	95.0478
428.699	94.6238
430.123	94.3293
431.547	94.0598
432.971	93.7783
434.396	93.5256
435.82	93.3011
437.244	93.1119
438.668	92.9458
440.093	92.7456
441.517	92.4609
442.941	92.0922
444.365	91.6807
445.79	91.25
447.214	90.7706
448.638	90.2318
450.062	89.6713
451.487	89.123
452.911	88.5893
454.335	88.0807
455.759	87.6456
457.184	87.3374
458.608	87.1408
460.032	87.0139
461.456	86.9822
462.881	87.0891
464.305	87.3048
465.729	87.5645
467.153	87.843
468.578	88.1432
470.002	88.446
471.426	88.7156
472.85	88.9302
474.275	89.0958
475.699	89.2501
477.123	89.4337
478.547	89.6445
479.972	89.8639
481.396	90.0948
482.82	90.3481
484.244	90.6224
485.669	90.8946
487.093	91.1325
488.517	91.3285
489.941	91.4959
491.366	91.6455
492.79	91.7844
494.214	91.9321
495.638	92.1036
497.063	92.2812
498.487	92.4251
499.911	92.507
501.335	92.531
502.76	92.5258
504.184	92.5074
505.608	92.4634
507.032	92.3815
508.457	92.2728
509.881	92.1697
511.305	92.1097
512.729	92.1018
514.154	92.1225
515.578	92.1583
517.002	92.2285
518.426	92.3508
519.851	92.5129
521.275	92.7036
522.699	92.9299
524.123	93.1885
525.548	93.4681
526.972	93.7627
528.396	94.0632
529.82	94.3615
531.245	94.6481
532.669	94.9008
534.093	95.1097
535.517	95.2979
536.942	95.4888
538.366	95.6781
539.79	95.856
541.214	96.0339
542.639	96.2217
544.063	96.4143
545.487	96.6174
546.911	96.8382
548.336	97.0666
549.76	97.2866
551.184	97.4812
552.608	97.6341
554.033	97.745
555.457	97.8241
556.881	97.8842
558.305	97.9392
559.73	97.9974
561.154	98.0565
562.578	98.1054
564.002	98.1396
565.427	98.1805
566.851	98.2539
568.275	98.3575
569.699	98.4675
571.123	98.5719
572.548	98.6782
573.972	98.7871
575.396	98.8892
576.82	98.9884
578.245	99.0892
579.669	99.1761
581.093	99.2328
582.517	99.2625
583.942	99.2805
585.366	99.3016
586.79	99.3269
588.214	99.3452
589.639	99.3586
591.063	99.387
592.487	99.4354
593.911	99.4902
595.336	99.5469
596.76	99.6073
598.184	99.6623
599.608	99.7041
601.033	99.7344
602.457	99.7583
603.881	99.7754
605.305	99.7746
606.73	99.7528
608.154	99.7263
609.578	99.7116
611.002	99.7038
612.427	99.7125
613.851	99.7401
615.275	99.7792
616.699	99.8062
618.124	99.8238
619.548	99.8349
620.972	99.837
622.396	99.8296
623.821	99.8157
625.245	99.7949
626.669	99.7718
628.093	99.7539
629.518	99.743
630.942	99.7361
632.366	99.7265
633.79	99.7101
635.215	99.6939
636.639	99.6872
638.063	99.6918
639.487	99.7072
640.912	99.7335
642.336	99.7679
643.76	99.8028
645.184	99.8304
646.609	99.8452
648.033	99.8455
649.457	99.8326
650.881	99.8045
652.306	99.7551
653.73	99.6867
655.154	99.6062
656.578	99.491
658.003	99.3781
659.427	99.3293
660.851	99.3611
662.275	99.4117
663.7	99.4554
665.124	99.4998
666.548	99.5422
667.972	99.5671
669.397	99.5607
670.821	99.5164
672.245	99.4326
673.669	99.3082
675.094	99.1371
676.518	98.9186
677.942	98.7152
679.366	98.5582
680.791	98.4207
682.215	98.2539
683.639	98.0646
685.063	97.8504
686.488	97.5984
687.912	97.3232
689.336	97.0693
690.76	96.8923
692.185	96.8376
693.609	96.923
695.033	97.1358
696.457	97.4481
697.882	97.8304
699.306	98.2528
700.73	98.68
702.154	99.0639
703.579	99.3513
705.003	99.508
706.427	99.5382
707.851	99.4743
709.276	99.3606
710.7	99.2447
712.124	99.1598
713.548	99.0866
714.973	99.0045
716.397	98.9122
717.821	98.8256
719.245	98.74
720.67	98.6511
722.094	98.5497
723.518	98.4306
724.942	98.2949
726.367	98.1478
727.791	97.996
729.215	97.8485
730.639	97.7136
732.064	97.5891
733.488	97.4675
734.912	97.3464
736.336	97.2276
737.761	97.1119
739.185	96.9988
740.609	96.8851
742.033	96.7674
743.458	96.6416
744.882	96.5045
746.306	96.361
747.73	96.218
749.155	96.0746
750.579	95.9268
752.003	95.7761
753.427	95.6264
754.852	95.4758
756.276	95.317
757.7	95.148
759.124	94.9716
760.548	94.7885
761.973	94.5937
763.397	94.3775
764.821	94.1311
766.245	93.8495
767.67	93.5266
769.094	93.1558
770.518	92.7429
771.942	92.3135
773.367	91.9072
774.791	91.5595
776.215	91.2957
777.639	91.1344
779.064	91.0846
780.488	91.1426
781.912	91.291
783.336	91.4962
784.761	91.7135
786.185	91.8934
787.609	91.9893
789.033	91.9738
790.458	91.8515
791.882	91.6565
793.306	91.4377
794.73	91.2441
796.155	91.1193
797.579	91.0988
799.003	91.2084
800.427	91.4657
801.852	91.8712
803.276	92.4045
804.7	93.0336
806.124	93.722
807.549	94.4307
808.973	95.1236
810.397	95.7754
811.821	96.3742
813.246	96.9169
814.67	97.403
816.094	97.8307
817.518	98.1969
818.943	98.5047
820.367	98.7667
821.791	98.9934
823.215	99.1863
824.64	99.3438
826.064	99.4672
827.488	99.5584
828.912	99.619
830.337	99.6477
831.761	99.6843
833.185	99.7394
834.609	99.8006
836.034	99.8359
837.458	99.8482
838.882	99.8322
840.306	99.7948
841.731	99.7505
843.155	99.7042
844.579	99.6465
846.003	99.5663
847.428	99.4655
848.852	99.3597
850.276	99.2673
851.7	99.1958
853.125	99.1413
854.549	99.0974
855.973	99.0574
857.397	99.0191
858.822	98.9906
860.246	98.9831
861.67	98.9974
863.094	99.0184
864.519	99.024
865.943	99.0046
867.367	98.9717
868.791	98.9441
870.216	98.928
871.64	98.9141
873.064	98.8909
874.488	98.8558
875.913	98.8153
877.337	98.7819
878.761	98.7626
880.185	98.7521
881.61	98.7419
883.034	98.7286
884.458	98.712
885.882	98.694
887.307	98.6803
888.731	98.6763
890.155	98.6774
891.579	98.6748
893.004	98.6682
894.428	98.6642
895.852	98.6669
897.276	98.6771
898.701	98.6922
900.125	98.7078
901.549	98.722
902.973	98.7368
904.398	98.7541
905.822	98.7714
907.246	98.7863
908.67	98.7969
910.095	98.7979
911.519	98.7868
912.943	98.7699
914.367	98.7545
915.792	98.7441
917.216	98.7402
918.64	98.7458
920.064	98.7664
921.489	98.8066
922.913	98.8668
924.337	98.9425
925.761	99.0242
927.186	99.1008
928.61	99.1642
930.034	99.2099
931.458	99.238
932.883	99.2492
934.307	99.2414
935.731	99.2161
937.155	99.1816
938.58	99.1461
940.004	99.1116
941.428	99.0806
942.852	99.048
944.277	99.0172
945.701	98.991
947.125	98.9754
948.549	98.9647
949.973	98.9589
951.398	98.9577
952.822	98.9589
954.246	98.9601
955.67	98.9588
957.095	98.9491
958.519	98.9239
959.943	98.8824
961.367	98.8307
962.792	98.7725
964.216	98.7066
965.64	98.6324
967.064	98.5515
968.489	98.4666
969.913	98.384
971.337	98.3108
972.761	98.2475
974.186	98.1899
975.61	98.1356
977.034	98.0859
978.458	98.04
979.883	97.9945
981.307	97.9475
982.731	97.8978
984.155	97.8447
985.58	97.7877
987.004	97.7253
988.428	97.6584
989.852	97.5933
991.277	97.5318
992.701	97.4697
994.125	97.4069
995.549	97.3488
996.974	97.2968
998.398	97.2457
999.822	97.1916
1001.25	97.1367
1002.67	97.083
1004.09	97.028
1005.52	96.9685
1006.94	96.9038
1008.37	96.8366
1009.79	96.7697
1011.22	96.7039
1012.64	96.6404
1014.06	96.5801
1015.49	96.5218
1016.91	96.4653
1018.34	96.409
1019.76	96.348
1021.19	96.2789
1022.61	96.2022
1024.03	96.1177
1025.46	96.0233
1026.88	95.919
1028.31	95.808
1029.73	95.693
1031.16	95.5769
1032.58	95.4656
1034	95.3648
1035.43	95.2783
1036.85	95.2063
1038.28	95.1444
1039.7	95.0871
1041.13	95.0332
1042.55	94.9846
1043.97	94.9382
1045.4	94.886
1046.82	94.8225
1048.25	94.7449
1049.67	94.6494
1051.1	94.5343
1052.52	94.4035
1053.94	94.2617
1055.37	94.1109
1056.79	93.952
1058.22	93.7883
1059.64	93.6222
1061.06	93.4533
1062.49	93.2826
1063.91	93.1096
1065.34	92.9317
1066.76	92.748
1068.19	92.5576
1069.61	92.3608
1071.03	92.1625
1072.46	91.9693
1073.88	91.7866
1075.31	91.6199
1076.73	91.4772
1078.16	91.3644
1079.58	91.283
1081	91.2345
1082.43	91.2223
1083.85	91.2471
1085.28	91.3087
1086.7	91.4056
1088.13	91.5328
1089.55	91.6876
1090.97	91.8699
1092.4	92.0747
1093.82	92.2942
1095.25	92.5248
1096.67	92.7652
1098.1	93.0123
1099.52	93.2622
1100.94	93.5124
1102.37	93.7594
1103.79	94.0006
1105.22	94.2392
1106.64	94.4762
1108.07	94.7089
1109.49	94.9393
1110.91	95.1712
1112.34	95.4043
1113.76	95.6371
1115.19	95.8701
1116.61	96.1051
1118.03	96.3418
1119.46	96.5774
1120.88	96.8082
1122.31	97.0294
1123.73	97.2379
1125.16	97.4337
1126.58	97.6165
1128	97.7854
1129.43	97.9419
1130.85	98.0877
1132.28	98.2241
1133.7	98.3519
1135.13	98.4722
1136.55	98.587
1137.97	98.6979
1139.4	98.8054
1140.82	98.9076
1142.25	99.0006
1143.67	99.0841
1145.1	99.1709
1146.52	99.221
1147.94	99.226
1149.37	99.2095
1150.79	99.2193
1152.22	99.2378
1153.64	99.25
1155.07	99.2456
1156.49	99.2214
1157.91	99.1772
1159.34	99.1147
1160.76	99.0346
1162.19	98.9382
1163.61	98.8325
1165.03	98.7271
1166.46	98.6308
1167.88	98.5517
1169.31	98.4946
1170.73	98.4548
1172.16	98.4211
1173.58	98.3862
1175	98.3507
1176.43	98.3177
1177.85	98.2913
1179.28	98.2753
1180.7	98.2704
1182.13	98.2777
1183.55	98.3001
1184.97	98.3384
1186.4	98.3898
1187.82	98.4513
1189.25	98.5201
1190.67	98.5923
1192.1	98.6635
1193.52	98.7309
1194.94	98.7923
1196.37	98.846
1197.79	98.8929
1199.22	98.9331
1200.64	98.965
1202.07	98.9899
1203.49	99.0117
1204.91	99.0337
1206.34	99.0594
1207.76	99.0927
1209.19	99.1353
1210.61	99.186
1212.04	99.2421
1213.46	99.301
1214.88	99.3602
1216.31	99.4178
1217.73	99.4718
1219.16	99.5174
1220.58	99.5507
1222	99.5714
1223.43	99.58
1224.85	99.574
1226.28	99.571
1227.7	99.5793
1229.13	99.5962
1230.55	99.6087
1231.97	99.6217
1233.4	99.6373
1234.82	99.6568
1236.25	99.6806
1237.67	99.7069
1239.1	99.7337
1240.52	99.7617
1241.94	99.7905
1243.37	99.8172
1244.79	99.8403
1246.22	99.8601
1247.64	99.8755
1249.07	99.8851
1250.49	99.8913
1251.91	99.8974
1253.34	99.9036
1254.76	99.9094
1256.19	99.9157
1257.61	99.9223
1259.04	99.9291
1260.46	99.938
1261.88	99.9494
1263.31	99.9625
1264.73	99.9759
1266.16	99.9872
1267.58	99.9929
1269.01	99.992
1270.43	99.9877
1271.85	99.9832
1273.28	99.9785
1274.7	99.9736
1276.13	99.9691
1277.55	99.9668
1278.97	99.9709
1280.4	99.9844
1281.82	100.005
1283.25	100.03
1284.67	100.053
1286.1	100.073
1287.52	100.089
1288.94	100.102
1290.37	100.112
1291.79	100.116
1293.22	100.115
1294.64	100.11
1296.07	100.103
1297.49	100.098
1298.91	100.101
1300.34	100.108
1301.76	100.114
1303.19	100.124
1304.61	100.143
1306.04	100.168
1307.46	100.196
1308.88	100.229
1310.31	100.267
1311.73	100.304
1313.16	100.333
1314.58	100.351
1316.01	100.355
1317.43	100.344
1318.85	100.321
1320.28	100.287
1321.7	100.249
1323.13	100.213
1324.55	100.181
1325.98	100.145
1327.4	100.109
1328.82	100.096
1330.25	100.128
1331.67	100.198
1333.1	100.276
1334.52	100.342
1335.94	100.389
1337.37	100.416
1338.79	100.422
1340.22	100.413
1341.64	100.388
1343.07	100.339
1344.49	100.271
1345.91	100.195
1347.34	100.124
1348.76	100.078
1350.19	100.057
1351.61	100.05
1353.04	100.063
1354.46	100.106
1355.88	100.16
1357.31	100.198
1358.73	100.224
1360.16	100.246
1361.58	100.25
1363.01	100.226
1364.43	100.206
1365.85	100.205
1367.28	100.204
1368.7	100.185
1370.13	100.152
1371.55	100.128
1372.98	100.13
1374.4	100.137
1375.82	100.116
1377.25	100.087
1378.67	100.088
1380.1	100.107
1381.52	100.104
1382.94	100.077
1384.37	100.07
1385.79	100.103
1387.22	100.15
1388.64	100.2
1390.07	100.263
1391.49	100.321
1392.91	100.334
1394.34	100.306
1395.76	100.276
1397.19	100.269
1398.61	100.262
1400.04	100.219
1401.46	100.137
1402.88	100.04
1404.31	99.9539
1405.73	99.8811
1407.16	99.8078
1408.58	99.7792
1410.01	99.8339
1411.43	99.9192
1412.85	99.9663
1414.28	100.01
1415.7	100.079
1417.13	100.131
1418.55	100.132
1419.98	100.109
1421.4	100.087
1422.82	100.051
1424.25	99.9644
1425.67	99.8437
1427.1	99.7637
1428.52	99.7794
1429.95	99.8424
1431.37	99.8745
1432.79	99.8634
1434.22	99.8436
1435.64	99.8038
1437.07	99.7314
1438.49	99.6616
1439.91	99.6231
1441.34	99.5973
1442.76	99.5542
1444.19	99.4753
1445.61	99.3976
1447.04	99.4186
1448.46	99.5633
1449.88	99.7637
1451.31	99.9316
1452.73	100.03
1454.16	100.062
1455.58	100.063
1457.01	100.063
1458.43	100.037
1459.85	99.9341
1461.28	99.7489
1462.7	99.5497
1464.13	99.3853
1465.55	99.2878
1466.98	99.3088
1468.4	99.426
1469.82	99.5319
1471.25	99.56
1472.67	99.5409
1474.1	99.5074
1475.52	99.4619
1476.95	99.3793
1478.37	99.2419
1479.79	99.1036
1481.22	99.0463
1482.64	99.0893
1484.07	99.1492
1485.49	99.1794
1486.92	99.2013
1488.34	99.2329
1489.76	99.255
1491.19	99.2655
1492.61	99.2468
1494.04	99.1475
1495.46	98.9616
1496.88	98.8294
1498.31	98.8692
1499.73	99.0838
1501.16	99.3489
1502.58	99.568
1504.01	99.6735
1505.43	99.6936
1506.85	99.7162
1508.28	99.7557
1509.7	99.7437
1511.13	99.6772
1512.55	99.5892
1513.98	99.4687
1515.4	99.3319
1516.82	99.3117
1518.25	99.4151
1519.67	99.5214
1521.1	99.5162
1522.52	99.4286
1523.95	99.3152
1525.37	99.2144
1526.79	99.1109
1528.22	98.9549
1529.64	98.8092
1531.07	98.8056
1532.49	98.9455
1533.92	99.1239
1535.34	99.3082
1536.76	99.5011
1538.19	99.6276
1539.61	99.6535
1541.04	99.6018
1542.46	99.5125
1543.88	99.4156
1545.31	99.2842
1546.73	99.0212
1548.16	98.7237
1549.58	98.6607
1551.01	98.8768
1552.43	99.1516
1553.85	99.3519
1555.28	99.5153
1556.7	99.6003
1558.13	99.5618
1559.55	99.4922
1560.98	99.446
1562.4	99.3651
1563.82	99.1864
1565.25	98.9568
1566.67	98.7417
1568.1	98.6702
1569.52	98.7848
1570.95	98.9434
1572.37	98.9957
1573.79	98.9636
1575.22	98.9196
1576.64	98.8496
1578.07	98.7625
1579.49	98.706
1580.92	98.6752
1582.34	98.6198
1583.76	98.5326
1585.19	98.4891
1586.61	98.5251
1588.04	98.5968
1589.46	98.6495
1590.89	98.6802
1592.31	98.7091
1593.73	98.738
1595.16	98.7609
1596.58	98.7723
1598.01	98.7747
1599.43	98.7777
1600.85	98.7865
1602.28	98.7916
1603.7	98.7734
1605.13	98.7324
1606.55	98.7165
1607.98	98.7518
1609.4	98.8047
1610.82	98.8236
1612.25	98.8275
1613.67	98.859
1615.1	98.9129
1616.52	98.9555
1617.95	98.9927
1619.37	99.045
1620.79	99.0928
1622.22	99.0912
1623.64	99.0172
1625.07	98.9436
1626.49	98.9765
1627.92	99.1028
1629.34	99.2133
1630.76	99.2599
1632.19	99.2858
1633.61	99.2971
1635.04	99.258
1636.46	99.2083
1637.89	99.2316
1639.31	99.3112
1640.73	99.3062
1642.16	99.2179
1643.58	99.2061
1645.01	99.3704
1646.43	99.6265
1647.86	99.8365
1649.28	99.9401
1650.7	99.9282
1652.13	99.8333
1653.55	99.6938
1654.98	99.5356
1656.4	99.3832
1657.82	99.2349
1659.25	99.0739
1660.67	98.9025
1662.1	98.8189
1663.52	98.8659
1664.95	98.9873
1666.37	99.0895
1667.79	99.1291
1669.22	99.1103
1670.64	99.051
1672.07	98.9601
1673.49	98.903
1674.92	98.9231
1676.34	98.9831
1677.76	99.0149
1679.19	99.0556
1680.61	99.1262
1682.04	99.1601
1683.46	99.104
1684.89	99.0293
1686.31	98.9809
1687.73	98.9009
1689.16	98.7754
1690.58	98.7018
1692.01	98.6962
1693.43	98.7544
1694.86	98.868
1696.28	98.9992
1697.7	99.0696
1699.13	99.0944
1700.55	99.0775
1701.98	98.9764
1703.4	98.7854
1704.83	98.5795
1706.25	98.4214
1707.67	98.3456
1709.1	98.3861
1710.52	98.5289
1711.95	98.6504
1713.37	98.6919
1714.79	98.7128
1716.22	98.7443
1717.64	98.7284
1719.07	98.6463
1720.49	98.5187
1721.92	98.3396
1723.34	98.1677
1724.76	98.0973
1726.19	98.1476
1727.61	98.2591
1729.04	98.3886
1730.46	98.5007
1731.89	98.5656
1733.31	98.6068
1734.73	98.634
1736.16	98.6198
1737.58	98.5579
1739.01	98.4855
1740.43	98.441
1741.86	98.4404
1743.28	98.5059
1744.7	98.5951
1746.13	98.6408
1747.55	98.626
1748.98	98.5972
1750.4	98.5554
1751.83	98.5012
1753.25	98.4558
1754.67	98.4062
1756.1	98.321
1757.52	98.2357
1758.95	98.1897
1760.37	98.1828
1761.79	98.2216
1763.22	98.2969
1764.64	98.3731
1766.07	98.4403
1767.49	98.498
1768.92	98.5175
1770.34	98.5108
1771.76	98.5194
1773.19	98.5216
1774.61	98.476
1776.04	98.3965
1777.46	98.3124
1778.89	98.205
1780.31	98.0802
1781.73	98.0203
1783.16	98.0546
1784.58	98.1218
1786.01	98.1635
1787.43	98.1833
1788.86	98.1871
1790.28	98.195
1791.7	98.2207
1793.13	98.2495
1794.55	98.2655
1795.98	98.2592
1797.4	98.2117
1798.83	98.1219
1800.25	98.0326
1801.67	97.9971
1803.1	98.0082
1804.52	98.015
1805.95	97.9937
1807.37	97.963
1808.8	97.9346
1810.22	97.9185
1811.64	97.9144
1813.07	97.9036
1814.49	97.8874
1815.92	97.8804
1817.34	97.8707
1818.76	97.8582
1820.19	97.8853
1821.61	97.9642
1823.04	98.0494
1824.46	98.103
1825.89	98.1313
1827.31	98.1495
1828.73	98.1591
1830.16	98.145
1831.58	98.0884
1833.01	98.0153
1834.43	97.9848
1835.86	97.9985
1837.28	98.0127
1838.7	98.032
1840.13	98.084
1841.55	98.1363
1842.98	98.1484
1844.4	98.1254
1845.83	98.0854
1847.25	98.0325
1848.67	97.9662
1850.1	97.8807
1851.52	97.7824
1852.95	97.7083
1854.37	97.675
1855.8	97.6517
1857.22	97.6218
1858.64	97.6199
1860.07	97.6634
1861.49	97.7212
1862.92	97.7628
1864.34	97.7844
1865.77	97.7863
1867.19	97.7699
1868.61	97.7392
1870.04	97.6971
1871.46	97.6438
1872.89	97.5779
1874.31	97.5008
1875.73	97.4202
1877.16	97.3543
1878.58	97.3343
1880.01	97.3664
1881.43	97.4159
1882.86	97.4481
1884.28	97.4678
1885.7	97.4903
1887.13	97.5151
1888.55	97.5333
1889.98	97.5407
1891.4	97.5376
1892.83	97.5257
1894.25	97.5073
1895.67	97.4795
1897.1	97.4413
1898.52	97.4138
1899.95	97.4178
1901.37	97.4406
1902.8	97.4611
1904.22	97.4807
1905.64	97.5018
1907.07	97.5256
1908.49	97.5621
1909.92	97.6061
1911.34	97.6407
1912.77	97.6733
1914.19	97.7159
1915.61	97.756
1917.04	97.7799
1918.46	97.7953
1919.89	97.8077
1921.31	97.8092
1922.73	97.7931
1924.16	97.7592
1925.58	97.7143
1927.01	97.6784
1928.43	97.6586
1929.86	97.6318
1931.28	97.5956
1932.7	97.5886
1934.13	97.6203
1935.55	97.6583
1936.98	97.686
1938.4	97.709
1939.83	97.7251
1941.25	97.7318
1942.67	97.7305
1944.1	97.7213
1945.52	97.705
1946.95	97.6833
1948.37	97.6532
1949.8	97.6136
1951.22	97.5799
1952.64	97.5681
1954.07	97.5667
1955.49	97.5589
1956.92	97.5516
1958.34	97.5551
1959.77	97.5623
1961.19	97.5651
1962.61	97.563
1964.04	97.5577
1965.46	97.5518
1966.89	97.545
1968.31	97.5354
1969.74	97.5234
1971.16	97.5112
1972.58	97.498
1974.01	97.4817
1975.43	97.4655
1976.86	97.4586
1978.28	97.4611
1979.7	97.4618
1981.13	97.4586
1982.55	97.4628
1983.98	97.4758
1985.4	97.487
1986.83	97.4908
1988.25	97.4893
1989.67	97.4837
1991.1	97.4741
1992.52	97.4609
1993.95	97.4447
1995.37	97.4263
1996.8	97.408
1998.22	97.3926
1999.64	97.3821
2001.07	97.3825
2002.49	97.397
2003.92	97.4148
2005.34	97.4237
2006.77	97.4294
2008.19	97.4412
2009.61	97.4569
2011.04	97.4699
2012.46	97.4783
2013.89	97.4832
2015.31	97.485
2016.74	97.4832
2018.16	97.4786
2019.58	97.4729
2021.01	97.4662
2022.43	97.4582
2023.86	97.4478
2025.28	97.4376
2026.71	97.4349
2028.13	97.4407
2029.55	97.4488
2030.98	97.4561
2032.4	97.4656
2033.83	97.4778
2035.25	97.4899
2036.67	97.5003
2038.1	97.5088
2039.52	97.5157
2040.95	97.5209
2042.37	97.5243
2043.8	97.5249
2045.22	97.5228
2046.64	97.5199
2048.07	97.5171
2049.49	97.5159
2050.92	97.5183
2052.34	97.5235
2053.77	97.5289
2055.19	97.5359
2056.61	97.5469
2058.04	97.5592
2059.46	97.5693
2060.89	97.5771
2062.31	97.5827
2063.74	97.5857
2065.16	97.5857
2066.58	97.5829
2068.01	97.5786
2069.43	97.5732
2070.86	97.5668
2072.28	97.5591
2073.71	97.5522
2075.13	97.5491
2076.55	97.549
2077.98	97.5484
2079.4	97.5471
2080.83	97.5473
2082.25	97.5486
2083.68	97.5496
2085.1	97.5495
2086.52	97.5489
2087.95	97.5491
2089.37	97.5502
2090.8	97.5514
2092.22	97.5519
2093.64	97.5508
2095.07	97.5489
2096.49	97.5476
2097.92	97.5471
2099.34	97.5467
2100.77	97.5458
2102.19	97.5434
2103.61	97.5394
2105.04	97.5343
2106.46	97.5295
2107.89	97.5261
2109.31	97.5243
2110.74	97.5228
2112.16	97.5209
2113.58	97.5191
2115.01	97.5191
2116.43	97.521
2117.86	97.5234
2119.28	97.5251
2120.71	97.526
2122.13	97.526
2123.55	97.5246
2124.98	97.5219
2126.4	97.5187
2127.83	97.5153
2129.25	97.5113
2130.68	97.5061
2132.1	97.4995
2133.52	97.4922
2134.95	97.4856
2136.37	97.4804
2137.8	97.4769
2139.22	97.4756
2140.64	97.4766
2142.07	97.4793
2143.49	97.4828
2144.92	97.4869
2146.34	97.4908
2147.77	97.4929
2149.19	97.4925
2150.61	97.4896
2152.04	97.4836
2153.46	97.4749
2154.89	97.4644
2156.31	97.4534
2157.74	97.4426
2159.16	97.4326
2160.58	97.4242
2162.01	97.4184
2163.43	97.4152
2164.86	97.4143
2166.28	97.4147
2167.71	97.416
2169.13	97.419
2170.55	97.4237
2171.98	97.4287
2173.4	97.4326
2174.83	97.4348
2176.25	97.4357
2177.68	97.435
2179.1	97.4322
2180.52	97.4276
2181.95	97.4215
2183.37	97.4142
2184.8	97.4061
2186.22	97.398
2187.65	97.391
2189.07	97.386
2190.49	97.3833
2191.92	97.3823
2193.34	97.3823
2194.77	97.3831
2196.19	97.3851
2197.61	97.3876
2199.04	97.3894
2200.46	97.3899
2201.89	97.3893
2203.31	97.3882
2204.74	97.3861
2206.16	97.3818
2207.58	97.3751
2209.01	97.3673
2210.43	97.3593
2211.86	97.351
2213.28	97.342
2214.71	97.3336
2216.13	97.3265
2217.55	97.3204
2218.98	97.3151
2220.4	97.3111
2221.83	97.3093
2223.25	97.3099
2224.68	97.3114
2226.1	97.3128
2227.52	97.3144
2228.95	97.3173
2230.37	97.3211
2231.8	97.3243
2233.22	97.3271
2234.65	97.3306
2236.07	97.3345
2237.49	97.3376
2238.92	97.3393
2240.34	97.34
2241.77	97.34
2243.19	97.3385
2244.62	97.3353
2246.04	97.3308
2247.46	97.3255
2248.89	97.3199
2250.31	97.3142
2251.74	97.3085
2253.16	97.3041
2254.58	97.3014
2256.01	97.3
2257.43	97.2999
2258.86	97.3019
2260.28	97.3059
2261.71	97.3114
2263.13	97.3173
2264.55	97.3236
2265.98	97.3301
2267.4	97.3357
2268.83	97.3393
2270.25	97.3404
2271.68	97.3386
2273.1	97.3327
2274.52	97.322
2275.95	97.3082
2277.37	97.2948
2278.8	97.285
2280.22	97.2791
2281.65	97.2771
2283.07	97.2811
2284.49	97.2945
2285.92	97.3178
2287.34	97.349
2288.77	97.3853
2290.19	97.4258
2291.62	97.4701
2293.04	97.5127
2294.46	97.5471
2295.89	97.5749
2297.31	97.6041
2298.74	97.6397
2300.16	97.6832
2301.58	97.7357
2303.01	97.7939
2304.43	97.8477
2305.86	97.8923
2307.28	97.9315
2308.71	97.9689
2310.13	98.0099
2311.55	98.0593
2312.98	98.1105
2314.4	98.152
2315.83	98.1821
2317.25	98.2138
2318.68	98.2619
2320.1	98.328
2321.52	98.4024
2322.95	98.4672
2324.37	98.5091
2325.8	98.5391
2327.22	98.5746
2328.65	98.6117
2330.07	98.6473
2331.49	98.6894
2332.92	98.7383
2334.34	98.796
2335.77	98.8582
2337.19	98.8953
2338.62	98.8687
2340.04	98.7832
2341.46	98.684
2342.89	98.5963
2344.31	98.5279
2345.74	98.494
2347.16	98.5004
2348.59	98.5479
2350.01	98.6387
2351.43	98.7669
2352.86	98.9251
2354.28	99.1136
2355.71	99.2994
2357.13	99.4329
2358.55	99.5117
2359.98	99.5693
2361.4	99.6222
2362.83	99.6564
2364.25	99.6537
2365.68	99.6074
2367.1	99.5108
2368.52	99.3641
2369.95	99.1639
2371.37	98.9079
2372.8	98.6199
2374.22	98.3327
2375.65	98.0619
2377.07	97.8191
2378.49	97.6179
2379.92	97.4504
2381.34	97.3116
2382.77	97.208
2384.19	97.1351
2385.62	97.0847
2387.04	97.0498
2388.46	97.0279
2389.89	97.0184
2391.31	97.0157
2392.74	97.0157
2394.16	97.0173
2395.59	97.0181
2397.01	97.0165
2398.43	97.0126
2399.86	97.0069
2401.28	96.9994
2402.71	96.9906
2404.13	96.9823
2405.56	96.976
2406.98	96.9721
2408.4	96.9701
2409.83	96.9699
2411.25	96.9722
2412.68	96.9769
2414.1	96.9829
2415.52	96.9899
2416.95	96.998
2418.37	97.0068
2419.8	97.0151
2421.22	97.022
2422.65	97.0272
2424.07	97.0305
2425.49	97.032
2426.92	97.0321
2428.34	97.0306
2429.77	97.0275
2431.19	97.0231
2432.62	97.018
2434.04	97.0124
2435.46	97.0065
2436.89	97.0008
2438.31	96.9963
2439.74	96.9931
2441.16	96.9903
2442.59	96.9877
2444.01	96.9858
2445.43	96.9854
2446.86	96.9871
2448.28	96.9901
2449.71	96.9939
2451.13	96.9985
2452.56	97.0046
2453.98	97.0122
2455.4	97.02
2456.83	97.0273
2458.25	97.0345
2459.68	97.0405
2461.1	97.0444
2462.53	97.0461
2463.95	97.0459
2465.37	97.0442
2466.8	97.0413
2468.22	97.0372
2469.65	97.0319
2471.07	97.0263
2472.49	97.0219
2473.92	97.0194
2475.34	97.0183
2476.77	97.0187
2478.19	97.021
2479.62	97.0251
2481.04	97.0313
2482.46	97.0387
2483.89	97.0468
2485.31	97.0556
2486.74	97.0649
2488.16	97.0739
2489.59	97.0815
2491.01	97.0877
2492.43	97.0927
2493.86	97.0968
2495.28	97.0995
2496.71	97.1006
2498.13	97.1005
2499.56	97.1002
2500.98	97.1006
2502.4	97.1012
2503.83	97.1017
2505.25	97.103
2506.68	97.1057
2508.1	97.1093
2509.53	97.1128
2510.95	97.1162
2512.37	97.1206
2513.8	97.1261
2515.22	97.1319
2516.65	97.1374
2518.07	97.1421
2519.49	97.146
2520.92	97.1488
2522.34	97.1504
2523.77	97.1505
2525.19	97.1494
2526.62	97.1472
2528.04	97.1438
2529.46	97.1389
2530.89	97.1334
2532.31	97.1284
2533.74	97.1246
2535.16	97.1221
2536.59	97.1201
2538.01	97.1183
2539.43	97.1174
2540.86	97.1184
2542.28	97.1217
2543.71	97.1262
2545.13	97.131
2546.56	97.1361
2547.98	97.1416
2549.4	97.1469
2550.83	97.1517
2552.25	97.156
2553.68	97.1602
2555.1	97.1643
2556.53	97.1672
2557.95	97.1685
2559.37	97.1688
2560.8	97.1684
2562.22	97.1671
2563.65	97.1645
2565.07	97.1606
2566.5	97.1565
2567.92	97.1529
2569.34	97.1503
2570.77	97.1483
2572.19	97.1469
2573.62	97.1469
2575.04	97.1484
2576.46	97.1504
2577.89	97.1527
2579.31	97.1557
2580.74	97.1594
2582.16	97.1635
2583.59	97.1675
2585.01	97.1713
2586.43	97.1746
2587.86	97.1777
2589.28	97.1806
2590.71	97.1827
2592.13	97.1842
2593.56	97.1859
2594.98	97.1877
2596.4	97.189
2597.83	97.19
2599.25	97.1909
2600.68	97.1918
2602.1	97.193
2603.53	97.1941
2604.95	97.1948
2606.37	97.1954
2607.8	97.1967
2609.22	97.1983
2610.65	97.1997
2612.07	97.2016
2613.5	97.2046
2614.92	97.2086
2616.34	97.2138
2617.77	97.2194
2619.19	97.2253
2620.62	97.2319
2622.04	97.2384
2623.47	97.2443
2624.89	97.2497
2626.31	97.2548
2627.74	97.2591
2629.16	97.2617
2630.59	97.2624
2632.01	97.2617
2633.43	97.2602
2634.86	97.2589
2636.28	97.258
2637.71	97.2569
2639.13	97.2564
2640.56	97.2577
2641.98	97.2614
2643.4	97.2667
2644.83	97.2735
2646.25	97.2816
2647.68	97.2906
2649.1	97.2997
2650.53	97.3081
2651.95	97.315
2653.37	97.3202
2654.8	97.3243
2656.22	97.3262
2657.65	97.3246
2659.07	97.3205
2660.5	97.3157
2661.92	97.311
2663.34	97.3059
2664.77	97.3004
2666.19	97.2958
2667.62	97.2933
2669.04	97.2934
2670.47	97.2959
2671.89	97.3004
2673.31	97.3066
2674.74	97.3147
2676.16	97.3232
2677.59	97.3305
2679.01	97.3361
2680.43	97.3407
2681.86	97.3447
2683.28	97.3472
2684.71	97.3476
2686.13	97.3462
2687.56	97.3443
2688.98	97.3435
2690.4	97.3436
2691.83	97.3439
2693.25	97.3452
2694.68	97.3479
2696.1	97.3513
2697.53	97.3545
2698.95	97.3577
2700.37	97.3619
2701.8	97.368
2703.22	97.3748
2704.65	97.3806
2706.07	97.3846
2707.5	97.3881
2708.92	97.3919
2710.34	97.3944
2711.77	97.3949
2713.19	97.3945
2714.62	97.3931
2716.04	97.3907
2717.47	97.3886
2718.89	97.3875
2720.31	97.387
2721.74	97.3873
2723.16	97.3887
2724.59	97.3909
2726.01	97.3935
2727.44	97.3974
2728.86	97.4031
2730.28	97.4094
2731.71	97.4159
2733.13	97.4221
2734.56	97.4274
2735.98	97.4321
2737.4	97.4375
2738.83	97.4431
2740.25	97.4484
2741.68	97.4534
2743.1	97.4578
2744.53	97.4603
2745.95	97.4608
2747.37	97.461
2748.8	97.4613
2750.22	97.461
2751.65	97.4595
2753.07	97.4563
2754.5	97.4521
2755.92	97.4485
2757.34	97.4468
2758.77	97.4472
2760.19	97.4491
2761.62	97.4514
2763.04	97.4531
2764.47	97.455
2765.89	97.459
2767.31	97.4653
2768.74	97.4725
2770.16	97.4799
2771.59	97.4866
2773.01	97.4913
2774.44	97.4941
2775.86	97.4956
2777.28	97.4954
2778.71	97.4939
2780.13	97.4917
2781.56	97.4898
2782.98	97.4891
2784.41	97.49
2785.83	97.4923
2787.25	97.4955
2788.68	97.4998
2790.1	97.5054
2791.53	97.5114
2792.95	97.5167
2794.37	97.5215
2795.8	97.5261
2797.22	97.5297
2798.65	97.5319
2800.07	97.5341
2801.5	97.5383
2802.92	97.5436
2804.34	97.548
2805.77	97.551
2807.19	97.5529
2808.62	97.5546
2810.04	97.5562
2811.47	97.5568
2812.89	97.5562
2814.31	97.5554
2815.74	97.555
2817.16	97.5546
2818.59	97.5538
2820.01	97.5533
2821.44	97.5535
2822.86	97.5535
2824.28	97.5534
2825.71	97.5534
2827.13	97.5528
2828.56	97.5519
2829.98	97.5525
2831.41	97.5552
2832.83	97.5594
2834.25	97.5644
2835.68	97.5697
2837.1	97.5743
2838.53	97.577
2839.95	97.5766
2841.38	97.5718
2842.8	97.5633
2844.22	97.5537
2845.65	97.5441
2847.07	97.5345
2848.5	97.5261
2849.92	97.5211
2851.34	97.5208
2852.77	97.5243
2854.19	97.5305
2855.62	97.5387
2857.04	97.5483
2858.47	97.558
2859.89	97.5662
2861.31	97.5718
2862.74	97.5767
2864.16	97.584
2865.59	97.5938
2867.01	97.6039
2868.44	97.6118
2869.86	97.6182
2871.28	97.6249
2872.71	97.6312
2874.13	97.6356
2875.56	97.6374
2876.98	97.6371
2878.41	97.6347
2879.83	97.6307
2881.25	97.6262
2882.68	97.6227
2884.1	97.6205
2885.53	97.6187
2886.95	97.6169
2888.38	97.6153
2889.8	97.6146
2891.22	97.6154
2892.65	97.6169
2894.07	97.6183
2895.5	97.6197
2896.92	97.6215
2898.34	97.6237
2899.77	97.6261
2901.19	97.6287
2902.62	97.6314
2904.04	97.6341
2905.47	97.6368
2906.89	97.6388
2908.31	97.6392
2909.74	97.6377
2911.16	97.6346
2912.59	97.6303
2914.01	97.6257
2915.44	97.6215
2916.86	97.618
2918.28	97.6153
2919.71	97.6148
2921.13	97.6179
2922.56	97.625
2923.98	97.6347
2925.41	97.6453
2926.83	97.6556
2928.25	97.6648
2929.68	97.6731
2931.1	97.6803
2932.53	97.687
2933.95	97.6933
2935.38	97.6997
2936.8	97.7064
2938.22	97.7142
2939.65	97.7232
2941.07	97.7323
2942.5	97.7407
2943.92	97.7492
2945.35	97.7577
2946.77	97.7647
2948.19	97.7691
2949.62	97.7708
2951.04	97.7702
2952.47	97.7678
2953.89	97.7647
2955.31	97.762
2956.74	97.7605
2958.16	97.7601
2959.59	97.7596
2961.01	97.7577
2962.44	97.7555
2963.86	97.7556
2965.28	97.7592
2966.71	97.7644
2968.13	97.7691
2969.56	97.7727
2970.98	97.7772
2972.41	97.7836
2973.83	97.7911
2975.25	97.7979
2976.68	97.803
2978.1	97.8067
2979.53	97.808
2980.95	97.8049
2982.38	97.7994
2983.8	97.7962
2985.22	97.7958
2986.65	97.7943
2988.07	97.7911
2989.5	97.7889
2990.92	97.7888
2992.35	97.7896
2993.77	97.7907
2995.19	97.792
2996.62	97.7928
2998.04	97.7923
2999.47	97.7894
3000.89	97.7854
3002.32	97.7844
3003.74	97.7881
3005.16	97.7939
3006.59	97.8
3008.01	97.8063
3009.44	97.8121
3010.86	97.8158
3012.28	97.8177
3013.71	97.8194
3015.13	97.8217
3016.56	97.8232
3017.98	97.8218
3019.41	97.8179
3020.83	97.8159
3022.25	97.8188
3023.68	97.825
3025.1	97.8338
3026.53	97.8448
3027.95	97.8546
3029.38	97.8594
3030.8	97.8603
3032.22	97.8604
3033.65	97.8611
3035.07	97.862
3036.5	97.8623
3037.92	97.8608
3039.35	97.8589
3040.77	97.8605
3042.19	97.8654
3043.62	97.871
3045.04	97.8775
3046.47	97.8853
3047.89	97.8923
3049.32	97.8974
3050.74	97.9016
3052.16	97.9053
3053.59	97.9084
3055.01	97.9114
3056.44	97.9155
3057.86	97.9211
3059.28	97.9284
3060.71	97.9361
3062.13	97.942
3063.56	97.945
3064.98	97.9457
3066.41	97.9453
3067.83	97.9448
3069.25	97.9451
3070.68	97.9461
3072.1	97.9479
3073.53	97.9509
3074.95	97.9555
3076.38	97.9617
3077.8	97.9695
3079.22	97.9779
3080.65	97.9857
3082.07	97.9919
3083.5	97.9943
3084.92	97.9929
3086.35	97.9906
3087.77	97.9893
3089.19	97.9891
3090.62	97.9919
3092.04	97.9984
3093.47	98.0066
3094.89	98.0143
3096.32	98.0201
3097.74	98.0239
3099.16	98.0277
3100.59	98.0329
3102.01	98.0377
3103.44	98.0392
3104.86	98.0387
3106.29	98.0398
3107.71	98.0422
3109.13	98.045
3110.56	98.0505
3111.98	98.0607
3113.41	98.074
3114.83	98.0862
3116.25	98.0951
3117.68	98.1013
3119.1	98.106
3120.53	98.109
3121.95	98.11
3123.38	98.1086
3124.8	98.1058
3126.22	98.1024
3127.65	98.0977
3129.07	98.0926
3130.5	98.0899
3131.92	98.0913
3133.35	98.0952
3134.77	98.0982
3136.19	98.099
3137.62	98.0989
3139.04	98.099
3140.47	98.1002
3141.89	98.1037
3143.32	98.1095
3144.74	98.1163
3146.16	98.1235
3147.59	98.1317
3149.01	98.1417
3150.44	98.1514
3151.86	98.1589
3153.29	98.1637
3154.71	98.1667
3156.13	98.168
3157.56	98.1685
3158.98	98.169
3160.41	98.1703
3161.83	98.1726
3163.26	98.1771
3164.68	98.1838
3166.1	98.1921
3167.53	98.2026
3168.95	98.2151
3170.38	98.2274
3171.8	98.2379
3173.22	98.2481
3174.65	98.2597
3176.07	98.2719
3177.5	98.2825
3178.92	98.2912
3180.35	98.2983
3181.77	98.3034
3183.19	98.3061
3184.62	98.3065
3186.04	98.3065
[truncated: 1,063 more rows]
