# Supplementary material for: Data on minerals and crystallinity index of quartz in rock samples collected from Paleolithic archaeological site of Attirampakkam, Tamil Nadu
Source: Data Brief. 2021 Nov 13;39:107571. doi: 10.1016/j.dib.2021.107571 (PMC8605056; doi:10.1016/j.dib.2021.107571)
Supplement: Supplementary file 2 [file mmc2.zip › AR-1.xlsx]

## Sheet: Sheet1
X axis	Y axis
2 theta (2θ)	intensity (cps)
6.99974	84
7.08447	83
7.1692	96
7.25392	112
7.33865	90
7.42338	84
7.5081	88
7.59283	82
7.67756	84
7.76229	83
7.84701	83
7.93174	91
8.01647	94
8.10119	89
8.18592	77
8.27065	89
8.35537	89
8.4401	83
8.52483	75
8.60955	95
8.69428	86
8.77901	95
8.86373	90
8.94846	97
9.03319	70
9.11791	102
9.20264	106
9.28737	135
9.37209	97
9.45682	111
9.54155	83
9.62627	115
9.711	100
9.79573	99
9.88045	128
9.96518	111
10.0499	101
10.1346	120
10.2194	93
10.3041	106
10.3888	105
10.4735	104
10.5583	103
10.643	116
10.7277	110
10.8124	117
10.8972	104
10.9819	112
11.0666	115
11.1514	122
11.2361	116
11.3208	99
11.4055	105
11.4903	93
11.575	102
11.6597	116
11.7444	92
11.8292	117
11.9139	89
11.9986	114
12.0834	118
12.1681	102
12.2528	111
12.3375	104
12.4223	116
12.507	88
12.5917	91
12.6764	106
12.7612	99
12.8459	109
12.9306	92
13.0153	104
13.1001	115
13.1848	108
13.2695	116
13.3543	108
13.439	115
13.5237	103
13.6084	104
13.6932	101
13.7779	97
13.8626	100
13.9473	104
14.0321	90
14.1168	102
14.2015	80
14.2862	101
14.371	106
14.4557	111
14.5404	116
14.6252	101
14.7099	110
14.7946	91
14.8793	91
14.9641	93
15.0488	85
15.1335	90
15.2182	103
15.303	92
15.3877	123
15.4724	97
15.5571	92
15.6419	73
15.7266	116
15.8113	99
15.8961	106
15.9808	94
16.0655	98
16.1502	85
16.235	101
16.3197	82
16.4044	84
16.4891	75
16.5739	84
16.6586	94
16.7433	81
16.828	91
16.9128	76
16.9975	82
17.0822	81
17.167	95
17.2517	96
17.3364	84
17.4211	111
17.5059	93
17.5906	85
17.6753	91
17.76	78
17.8448	100
17.9295	76
18.0142	81
18.099	66
18.1837	76
18.2684	76
18.3531	66
18.4379	69
18.5226	74
18.6073	73
18.692	75
18.7768	82
18.8615	71
18.9462	91
19.0309	91
19.1157	86
19.2004	86
19.2851	104
19.3699	84
19.4546	80
19.5393	90
19.624	81
19.7088	79
19.7935	97
19.8782	106
19.9629	91
20.0477	131
20.1324	207
20.2171	266
20.3018	439
20.3866	461
20.4713	589
20.556	430
20.6408	377
20.7255	357
20.8102	285
20.8949	178
20.9797	119
21.0644	100
21.1491	65
21.2338	92
21.3186	88
21.4033	82
21.488	81
21.5727	84
21.6575	83
21.7422	67
21.8269	70
21.9117	84
21.9964	86
22.0811	88
22.1658	90
22.2506	92
22.3353	97
22.42	82
22.5047	65
22.5895	94
22.6742	79
22.7589	89
22.8437	87
22.9284	97
23.0131	80
23.0978	84
23.1826	89
23.2673	88
23.352	95
23.4367	108
23.5215	83
23.6062	92
23.6909	110
23.7756	105
23.8604	97
23.9451	81
24.0298	89
24.1146	94
24.1993	82
24.284	95
24.3687	84
24.4535	105
24.5382	95
24.6229	88
24.7076	98
24.7924	112
24.8771	97
24.9618	107
25.0465	103
25.1313	102
25.216	116
25.3007	155
25.3855	143
25.4702	156
25.5549	173
25.6396	209
25.7244	271
25.8091	386
25.8938	726
25.9785	1220
26.0633	2511
26.148	3263
26.2327	2799
26.3174	2257
26.4022	1862
26.4869	1558
26.5716	1424
26.6564	907
26.7411	408
26.8258	229
26.9105	164
26.9953	147
27.08	146
27.1647	140
27.2494	151
27.3342	145
27.4189	137
27.5036	150
27.5883	122
27.6731	162
27.7578	149
27.8425	126
27.9273	139
28.012	152
28.0967	141
28.1814	141
28.2662	147
28.3509	132
28.4356	152
28.5203	138
28.6051	149
28.6898	135
28.7745	143
28.8592	162
28.944	159
29.0287	133
29.1134	171
29.1982	143
29.2829	153
29.3676	145
29.4523	139
29.5371	181
29.6218	179
29.7065	130
29.7912	141
29.876	140
29.9607	147
30.0454	148
30.1302	153
30.2149	157
30.2996	157
30.3843	153
30.4691	151
30.5538	142
30.6385	152
30.7232	166
30.808	161
30.8927	147
30.9774	160
31.0621	156
31.1469	152
31.2316	141
31.3163	142
31.4011	148
31.4858	158
31.5705	151
31.6552	143
31.74	155
31.8247	141
31.9094	148
31.9941	144
32.0789	132
32.1636	131
32.2483	168
32.333	136
32.4178	119
32.5025	147
32.5872	131
32.672	150
32.7567	153
32.8414	153
32.9261	140
33.0109	144
33.0956	145
33.1803	123
33.265	139
33.3498	120
33.4345	134
33.5192	125
33.6039	122
33.6887	140
33.7734	122
33.8581	134
33.9429	118
34.0276	125
34.1123	133
34.197	133
34.2818	132
34.3665	129
34.4512	145
34.5359	127
34.6207	118
34.7054	106
34.7901	121
34.8749	116
34.9596	119
35.0443	115
35.129	116
35.2138	138
35.2985	142
35.3832	112
35.4679	118
35.5527	109
35.6374	137
35.7221	145
35.8068	165
35.8916	264
35.9763	402
36.061	468
36.1458	385
36.2305	343
36.3152	274
36.3999	261
36.4847	180
36.5694	151
36.6541	120
36.7388	112
36.8236	96
36.9083	114
36.993	121
37.0777	114
37.1625	134
37.2472	116
37.3319	117
37.4167	100
37.5014	117
37.5861	132
37.6708	104
37.7556	117
37.8403	118
37.925	121
38.0097	117
38.0945	130
38.1792	118
38.2639	109
38.3486	103
38.4334	131
38.5181	120
38.6028	138
38.6876	128
38.7723	184
38.857	298
38.9417	380
39.0265	396
39.1112	334
39.1959	335
39.2806	229
39.3654	201
39.4501	176
39.5348	173
39.6195	169
39.7043	228
39.789	270
39.8737	259
39.9585	242
40.0432	206
40.1279	180
40.2126	149
40.2974	107
40.3821	139
40.4668	128
40.5515	126
40.6363	119
40.721	125
40.8057	113
40.8905	114
40.9752	94
41.0599	112
41.1446	130
41.2294	108
41.3141	107
41.3988	139
41.4835	121
41.5683	148
41.653	126
41.7377	148
41.8224	237
41.9072	343
41.9919	401
42.0766	296
42.1614	260
42.2461	195
42.3308	153
42.4155	166
42.5003	134
42.585	125
42.6697	113
42.7544	107
42.8392	81
42.9239	100
43.0086	114
43.0933	97
43.1781	95
43.2628	104
43.3475	91
43.4323	111
43.517	111
43.6017	86
43.6864	95
43.7712	96
43.8559	96
43.9406	109
44.0253	93
44.1101	107
44.1948	106
44.2795	99
44.3642	93
44.449	114
44.5337	92
44.6184	91
44.7032	104
44.7879	117
44.8726	116
44.9573	92
45.0421	108
45.1268	144
45.2115	231
45.2962	274
45.381	252
45.4657	196
45.5504	153
45.6352	132
45.7199	152
45.8046	96
45.8893	101
45.9741	89
46.0588	79
46.1435	82
46.2282	81
46.313	84
46.3977	106
46.4824	80
46.5671	75
46.6519	70
46.7366	87
46.8213	75
46.9061	88
46.9908	86
47.0755	81
47.1602	97
47.245	74
47.3297	64
47.4144	80
47.4991	76
47.5839	66
47.6686	80
47.7533	71
47.838	72
47.9228	74
48.0075	65
48.0922	63
48.177	83
48.2617	78
48.3464	65
48.4311	59
48.5159	89
48.6006	68
48.6853	80
48.77	84
48.8548	75
48.9395	78
49.0242	104
49.1089	84
49.1937	91
49.2784	119
49.3631	142
49.4479	259
49.5326	483
49.6173	655
49.702	650
49.7868	519
49.8715	397
49.9562	326
50.0409	221
50.1257	180
50.2104	112
50.2951	109
50.3798	97
50.4646	90
50.5493	75
50.634	78
50.7188	80
50.8035	73
50.8882	72
50.9729	71
51.0577	69
51.1424	68
51.2271	76
51.3118	70
51.3966	92
51.4813	73
51.566	67
51.6508	77
51.7355	78
51.8202	65
51.9049	66
51.9897	63
52.0744	65
52.1591	74
52.2438	64
52.3286	77
52.4133	68
52.498	64
52.5827	54
52.6675	80
52.7522	62
52.8369	59
52.9217	64
53.0064	65
53.0911	69
53.1758	65
53.2606	77
53.3453	56
53.43	72
53.5147	66
53.5995	58
53.6842	68
53.7689	65
53.8536	62
53.9384	63
54.0231	76
54.1078	76
54.1926	122
54.2773	258
54.362	266
54.4467	251
54.5315	222
54.6162	179
54.7009	167
54.7856	173
54.8704	188
54.9551	126
55.0398	113
55.1245	92
55.2093	78
55.294	69
55.3787	67
55.4635	76
55.5482	69
55.6329	77
55.7176	59
55.8024	57
55.8871	55
55.9718	57
56.0565	64
56.1413	66
56.226	78
56.3107	82
56.3954	64
56.4802	77
56.5649	64
56.6496	78
56.7344	79
56.8191	77
56.9038	66
56.9885	83
57.0733	71
57.158	65
57.2427	63
57.3274	47
57.4122	65
57.4969	62
57.5816	68
57.6664	64
57.7511	61
57.8358	51
57.9205	61
58.0053	51
58.09	56
58.1747	58
58.2594	64
58.3442	66
58.4289	66
58.5136	59
58.5983	68
58.6831	54
58.7678	67
58.8525	68
58.9373	69
59.022	71
59.1067	88
59.1914	135
59.2762	229
59.3609	400
59.4456	478
59.5303	535
59.6151	413
59.6998	333
59.7845	220
59.8692	160
59.954	132
60.0387	89
60.1234	71
60.2082	73
60.2929	64
60.3776	57
60.4623	77
60.5471	59
60.6318	56
60.7165	66
60.8012	58
60.886	44
60.9707	90
61.0554	48
61.1401	58
61.2249	51
61.3096	47
61.3943	51
61.4791	51
61.5638	49
61.6485	63
61.7332	57
61.818	61
61.9027	76
61.9874	54
62.0721	63
62.1569	45
62.2416	52
62.3263	64
62.4111	62
62.4958	52
62.5805	59
62.6652	52
62.75	62
62.8347	47
62.9194	61
63.0041	57
63.0889	56
63.1736	61
63.2583	56
63.343	59
63.4278	128
63.5125	144
63.5972	130
63.682	147
63.7667	114
63.8514	87
63.9361	80
64.0209	85
64.1056	61
64.1903	50
64.275	48
64.3598	43
64.4445	49
64.5292	62
64.6139	62
64.6987	46
64.7834	50
64.8681	57
64.9529	55
65.0376	67
65.1223	69
65.207	77
65.2918	72
65.3765	61
65.4612	92
65.5459	83
65.6307	72
65.7154	67
65.8001	64
65.8848	68
65.9696	72
66.0543	65
66.139	62
66.2238	73
66.3085	48
66.3932	56
66.4779	55
66.5627	61
66.6474	62
66.7321	68
66.8168	53
66.9016	78
66.9863	114
67.071	158
67.1557	341
67.2405	392
67.3252	351
67.4099	396
67.4947	366
67.5794	502
67.6641	493
67.7488	574
67.8336	537
67.9183	428
68.003	303
68.0877	187
68.1725	150
68.2572	128
68.3419	80
68.4266	67
68.5114	61
68.5961	56
68.6808	53
68.7656	55
68.8503	61
68.935	56
69.0197	51
69.1045	54
69.1892	44
69.2739	60
69.3586	59
69.4434	60
69.5281	61
69.6128	59
69.6976	62
69.7823	59
69.867	62
69.9517	56
70.0365	50
70.1212	60
70.2059	69
70.2906	54
70.3754	51
70.4601	58
70.5448	54
70.6295	48
70.7143	39
70.799	60
70.8837	58
70.9685	56
71.0532	44
71.1379	47
71.2226	41
71.3074	57
71.3921	63
71.4768	54
71.5615	44
71.6463	54
71.731	59
71.8157	48
71.9004	54
71.9852	62
72.0699	59
72.1546	66
72.2394	59
72.3241	53
72.4088	50
72.4935	59
72.5783	40
72.663	76
72.7477	68
72.8324	108
72.9172	141
73.0019	150
73.0866	143
73.1713	114
73.2561	91
73.3408	107
73.4255	75
73.5103	56
73.595	63
73.6797	54
73.7644	56
73.8492	62
73.9339	54
74.0186	63
74.1033	46
74.1881	35
74.2728	53
74.3575	46
74.4423	47
74.527	73
74.6117	69
74.6964	58
74.7812	52
74.8659	50
74.9506	74
75.0353	137
75.1201	188
75.2048	178
75.2895	161
75.3742	141
75.459	143
75.5437	110
75.6284	90
75.7132	71
75.7979	67
75.8826	53
75.9673	51
76.0521	55
76.1368	49
76.2215	71
76.3062	48
76.391	36
76.4757	53
76.5604	54
76.6451	48
76.7299	56
76.8146	53
76.8993	66
76.9841	84
77.0688	115
77.1535	133
77.2382	131
77.323	110
77.4077	108
77.4924	85
77.5771	71
77.6619	64
77.7466	61
77.8313	54
77.916	59
78.0008	56
78.0855	68
78.1702	50
78.255	50
78.3397	64
78.4244	65
78.5091	54
78.5939	40
78.6786	41
78.7633	52
78.848	54
78.9328	67
79.0175	62
79.1022	78
79.1869	85
79.2717	147
79.3564	190
79.4411	188
79.5259	220
79.6106	174
79.6953	157
79.78	131
79.8648	92
79.9495	63
80.0342	61
80.1189	56
80.2037	49
80.2884	59
80.3731	76
80.4579	92
80.5426	116
80.6273	172
80.712	178
80.7968	179
80.8815	238
80.9662	246
81.0509	180
81.1357	171
81.2204	145
81.3051	107
81.3898	89
81.4746	81
81.5593	58
81.644	56
81.7288	52
81.8135	47
81.8982	44
81.9829	58
82.0677	42
82.1524	47
82.2371	50
82.3218	49
82.4066	54
82.4913	52
82.576	48
82.6607	52
82.7455	53
82.8302	55
82.9149	53
82.9997	59
83.0844	63
83.1691	87
83.2538	118
83.3386	141
83.4233	129
83.508	118
83.5927	101
83.6775	76
83.7622	69
83.8469	63
83.9316	59
84.0164	62
84.1011	46
84.1858	43
84.2706	59
84.3553	52
84.44	59
84.5247	49
84.6095	51
84.6942	70
84.7789	60
84.8636	47
84.9484	57
85.0331	42
85.1178	47
85.2026	38
85.2873	40
85.372	52
85.4567	46
85.5415	45
85.6262	34
85.7109	57
85.7956	41
85.8804	49
85.9651	51
86.0498	44
86.1345	48
86.2193	44
86.304	48
86.3887	31
86.4735	35
86.5582	38
86.6429	45
86.7276	59
86.8124	46
86.8971	60
86.9818	59
87.0665	60
87.1513	45
87.236	45
87.3207	44
87.4054	67
87.4902	43
87.5749	45
87.6596	38
87.7444	38
87.8291	55
87.9138	43
87.9985	41
88.0833	48
88.168	40
88.2527	29
88.3374	34
88.4222	50
88.5069	43
88.5916	41
88.6763	46
88.7611	44
88.8458	31
88.9305	41
89.0153	36
89.1	40
89.1847	32
89.2694	55
89.3542	51
89.4389	46
89.5236	47
89.6083	40
89.6931	57
89.7778	52
89.8625	40
89.9472	49
90.032	61
90.1167	76
90.2014	122
90.2862	193
90.3709	158
90.4556	142
90.5403	135
90.6251	119
90.7098	101
90.7945	75
90.8792	62
90.964	64
91.0487	46
91.1334	40
91.2182	36
91.3029	52
91.3876	51
91.4723	44
91.5571	56
91.6418	41
