# Supplementary material for: Data on minerals and crystallinity index of quartz in rock samples collected from Paleolithic archaeological site of Attirampakkam, Tamil Nadu
Source: Data Brief. 2021 Nov 13;39:107571. doi: 10.1016/j.dib.2021.107571 (PMC8605056; doi:10.1016/j.dib.2021.107571)
Supplement: Supplementary file 2 [file mmc2.zip › AR-10.xlsx]

## Sheet: Sheet1
X axis	Y axis
2 theta (2θ)	intensity (cps)
6.99974	97
7.08447	68
7.1692	91
7.25392	81
7.33865	93
7.42338	90
7.5081	72
7.59283	80
7.67756	85
7.76229	93
7.84701	98
7.93174	74
8.01647	101
8.10119	95
8.18592	89
8.27065	86
8.35537	70
8.4401	77
8.52483	73
8.60955	92
8.69428	90
8.77901	109
8.86373	99
8.94846	91
9.03319	117
9.11791	114
9.20264	118
9.28737	108
9.37209	109
9.45682	121
9.54155	109
9.62627	91
9.711	106
9.79573	77
9.88045	112
9.96518	115
10.0499	113
10.1346	92
10.2194	117
10.3041	131
10.3888	103
10.4735	127
10.5583	135
10.643	137
10.7277	125
10.8124	118
10.8972	131
10.9819	97
11.0666	131
11.1514	126
11.2361	124
11.3208	115
11.4055	129
11.4903	106
11.575	116
11.6597	110
11.7444	125
11.8292	118
11.9139	114
11.9986	95
12.0834	90
12.1681	102
12.2528	102
12.3375	110
12.4223	130
12.507	93
12.5917	102
12.6764	106
12.7612	114
12.8459	111
12.9306	122
13.0153	110
13.1001	114
13.1848	107
13.2695	102
13.3543	98
13.439	91
13.5237	79
13.6084	89
13.6932	94
13.7779	86
13.8626	116
13.9473	107
14.0321	106
14.1168	92
14.2015	86
14.2862	104
14.371	80
14.4557	95
14.5404	78
14.6252	95
14.7099	73
14.7946	83
14.8793	99
14.9641	79
15.0488	100
15.1335	80
15.2182	87
15.303	85
15.3877	76
15.4724	87
15.5571	84
15.6419	90
15.7266	81
15.8113	77
15.8961	71
15.9808	85
16.0655	62
16.1502	84
16.235	77
16.3197	68
16.4044	61
16.4891	74
16.5739	81
16.6586	69
16.7433	91
16.828	68
16.9128	80
16.9975	65
17.0822	79
17.167	76
17.2517	70
17.3364	81
17.4211	71
17.5059	87
17.5906	89
17.6753	77
17.76	69
17.8448	60
17.9295	70
18.0142	55
18.099	87
18.1837	82
18.2684	61
18.3531	71
18.4379	65
18.5226	62
18.6073	54
18.692	69
18.7768	62
18.8615	72
18.9462	82
19.0309	75
19.1157	68
19.2004	78
19.2851	75
19.3699	64
19.4546	84
19.5393	54
19.624	62
19.7088	72
19.7935	88
19.8782	80
19.9629	88
20.0477	113
20.1324	134
20.2171	335
20.3018	898
20.3866	1243
20.4713	807
20.556	341
20.6408	207
20.7255	124
20.8102	79
20.8949	75
20.9797	71
21.0644	74
21.1491	51
21.2338	64
21.3186	61
21.4033	74
21.488	54
21.5727	78
21.6575	64
21.7422	66
21.8269	74
21.9117	62
21.9964	80
22.0811	62
22.1658	83
22.2506	66
22.3353	71
22.42	77
22.5047	77
22.5895	69
22.6742	67
22.7589	61
22.8437	66
22.9284	73
23.0131	57
23.0978	84
23.1826	68
23.2673	76
23.352	81
23.4367	90
23.5215	105
23.6062	92
23.6909	70
23.7756	77
23.8604	83
23.9451	87
24.0298	72
24.1146	81
24.1993	66
24.284	83
24.3687	79
24.4535	69
24.5382	67
24.6229	71
24.7076	72
24.7924	89
24.8771	79
24.9618	87
25.0465	109
25.1313	102
25.216	127
25.3007	138
25.3855	148
25.4702	153
25.5549	238
25.6396	208
25.7244	294
25.8091	390
25.8938	607
25.9785	1327
26.0633	5046
26.148	7530
26.2327	5764
26.3174	2327
26.4022	988
26.4869	479
26.5716	206
26.6564	183
26.7411	159
26.8258	153
26.9105	139
26.9953	123
27.08	131
27.1647	119
27.2494	113
27.3342	133
27.4189	122
27.5036	129
27.5883	131
27.6731	134
27.7578	85
27.8425	115
27.9273	134
28.012	107
28.0967	132
28.1814	125
28.2662	115
28.3509	104
28.4356	126
28.5203	117
28.6051	125
28.6898	115
28.7745	97
28.8592	125
28.944	126
29.0287	109
29.1134	92
29.1982	104
29.2829	100
29.3676	111
29.4523	104
29.5371	132
29.6218	111
29.7065	127
29.7912	130
29.876	119
29.9607	100
30.0454	122
30.1302	113
30.2149	106
30.2996	107
30.3843	109
30.4691	124
30.5538	120
30.6385	108
30.7232	121
30.808	104
30.8927	119
30.9774	100
31.0621	108
31.1469	116
31.2316	104
31.3163	109
31.4011	108
31.4858	117
31.5705	106
31.6552	90
31.74	92
31.8247	112
31.9094	97
31.9941	115
32.0789	116
32.1636	101
32.2483	111
32.333	98
32.4178	105
32.5025	93
32.5872	113
32.672	88
32.7567	112
32.8414	111
32.9261	103
33.0109	84
33.0956	95
33.1803	90
33.265	118
33.3498	92
33.4345	94
33.5192	83
33.6039	96
33.6887	94
33.7734	95
33.8581	98
33.9429	99
34.0276	96
34.1123	94
34.197	96
34.2818	77
34.3665	90
34.4512	82
34.5359	96
34.6207	101
34.7054	78
34.7901	77
34.8749	80
34.9596	77
35.0443	107
35.129	104
35.2138	79
35.2985	94
35.3832	104
35.4679	83
35.5527	108
35.6374	108
35.7221	119
35.8068	155
35.8916	247
35.9763	636
36.061	710
36.1458	477
36.2305	244
36.3152	152
36.3999	103
36.4847	81
36.5694	90
36.6541	83
36.7388	99
36.8236	90
36.9083	77
36.993	80
37.0777	79
37.1625	70
37.2472	88
37.3319	88
37.4167	84
37.5014	93
37.5861	81
37.6708	80
37.7556	89
37.8403	77
37.925	87
38.0097	84
38.0945	95
38.1792	93
38.2639	95
38.3486	104
38.4334	94
38.5181	109
38.6028	104
38.6876	122
38.7723	179
38.857	437
38.9417	635
39.0265	535
39.1112	330
39.1959	166
39.2806	98
39.3654	92
39.4501	94
39.5348	121
39.6195	154
39.7043	316
39.789	338
39.8737	336
39.9585	175
40.0432	106
40.1279	90
40.2126	75
40.2974	98
40.3821	76
40.4668	88
40.5515	90
40.6363	83
40.721	87
40.8057	85
40.8905	89
40.9752	80
41.0599	80
41.1446	87
41.2294	85
41.3141	99
41.3988	85
41.4835	66
41.5683	106
41.653	111
41.7377	145
41.8224	280
41.9072	458
41.9919	516
42.0766	338
42.1614	176
42.2461	93
42.3308	87
42.4155	69
42.5003	87
42.585	87
42.6697	80
42.7544	84
42.8392	88
42.9239	76
43.0086	81
43.0933	80
43.1781	77
43.2628	77
43.3475	89
43.4323	104
43.517	76
43.6017	70
43.6864	67
43.7712	82
43.8559	74
43.9406	71
44.0253	83
44.1101	83
44.1948	74
44.2795	60
44.3642	60
44.449	58
44.5337	61
44.6184	73
44.7032	70
44.7879	86
44.8726	94
44.9573	80
45.0421	92
45.1268	160
45.2115	353
45.2962	354
45.381	287
45.4657	176
45.5504	106
45.6352	72
45.7199	59
45.8046	61
45.8893	70
45.9741	66
46.0588	78
46.1435	63
46.2282	57
46.313	60
46.3977	58
46.4824	52
46.5671	81
46.6519	61
46.7366	56
46.8213	57
46.9061	54
46.9908	62
47.0755	59
47.1602	61
47.245	62
47.3297	65
47.4144	58
47.4991	56
47.5839	64
47.6686	69
47.7533	66
47.838	60
47.9228	67
48.0075	65
48.0922	68
48.177	63
48.2617	67
48.3464	58
48.4311	66
48.5159	58
48.6006	66
48.6853	66
48.77	81
48.8548	85
48.9395	69
49.0242	85
49.1089	84
49.1937	103
49.2784	96
49.3631	148
49.4479	306
49.5326	768
49.6173	1104
49.702	938
49.7868	551
49.8715	268
49.9562	133
50.0409	119
50.1257	93
50.2104	65
50.2951	57
50.3798	60
50.4646	60
50.5493	60
50.634	65
50.7188	62
50.8035	46
50.8882	63
50.9729	72
51.0577	50
51.1424	49
51.2271	62
51.3118	48
51.3966	69
51.4813	56
51.566	49
51.6508	61
51.7355	67
51.8202	42
51.9049	59
51.9897	61
52.0744	46
52.1591	49
52.2438	46
52.3286	68
52.4133	43
52.498	51
52.5827	55
52.6675	51
52.7522	51
52.8369	58
52.9217	53
53.0064	68
53.0911	59
53.1758	47
53.2606	68
53.3453	45
53.43	44
53.5147	52
53.5995	53
53.6842	66
53.7689	63
53.8536	68
53.9384	82
54.0231	80
54.1078	90
54.1926	150
54.2773	322
54.362	370
54.4467	302
54.5315	208
54.6162	138
54.7009	152
54.7856	180
54.8704	174
54.9551	126
55.0398	97
55.1245	58
55.2093	58
55.294	42
55.3787	49
55.4635	62
55.5482	48
55.6329	53
55.7176	43
55.8024	51
55.8871	47
55.9718	44
56.0565	56
56.1413	56
56.226	50
56.3107	70
56.3954	59
56.4802	38
56.5649	66
56.6496	82
56.7344	76
56.8191	60
56.9038	73
56.9885	53
57.0733	55
57.158	51
57.2427	63
57.3274	46
57.4122	46
57.4969	60
57.5816	46
57.6664	46
57.7511	71
57.8358	51
57.9205	48
58.0053	42
58.09	59
58.1747	54
58.2594	61
58.3442	49
58.4289	54
58.5136	67
58.5983	48
58.6831	56
58.7678	58
58.8525	60
58.9373	52
59.022	70
59.1067	104
59.1914	106
59.2762	257
59.3609	574
59.4456	811
59.5303	651
59.6151	429
59.6998	246
59.7845	134
59.8692	81
59.954	73
60.0387	58
60.1234	55
60.2082	69
60.2929	60
60.3776	62
60.4623	59
60.5471	48
60.6318	49
60.7165	58
60.8012	54
60.886	52
60.9707	46
61.0554	50
61.1401	50
61.2249	60
61.3096	67
61.3943	57
61.4791	68
61.5638	35
61.6485	50
61.7332	49
61.818	44
61.9027	48
61.9874	44
62.0721	54
62.1569	44
62.2416	49
62.3263	34
62.4111	47
62.4958	48
62.5805	35
62.6652	48
62.75	59
62.8347	55
62.9194	44
63.0041	54
63.0889	59
63.1736	53
63.2583	71
63.343	97
63.4278	127
63.5125	209
63.5972	157
63.682	133
63.7667	83
63.8514	58
63.9361	55
64.0209	43
64.1056	47
64.1903	49
64.275	57
64.3598	34
64.4445	52
64.5292	55
64.6139	62
64.6987	57
64.7834	42
64.8681	49
64.9529	50
65.0376	59
65.1223	54
65.207	94
65.2918	83
65.3765	60
65.4612	79
65.5459	75
65.6307	64
65.7154	42
65.8001	49
65.8848	53
65.9696	64
66.0543	44
66.139	42
66.2238	41
66.3085	48
66.3932	48
66.4779	47
66.5627	59
66.6474	58
66.7321	60
66.8168	85
66.9016	80
66.9863	117
67.071	190
67.1557	420
67.2405	505
67.3252	393
67.4099	392
67.4947	387
67.5794	598
67.6641	586
67.7488	695
67.8336	623
67.9183	418
68.003	270
68.0877	155
68.1725	84
68.2572	61
68.3419	49
68.4266	61
68.5114	54
68.5961	52
68.6808	59
68.7656	56
68.8503	42
68.935	41
69.0197	59
69.1045	47
69.1892	58
69.2739	47
69.3586	48
69.4434	53
69.5281	48
69.6128	52
69.6976	43
69.7823	46
69.867	65
69.9517	36
70.0365	41
70.1212	37
70.2059	40
70.2906	52
70.3754	36
70.4601	54
70.5448	50
70.6295	57
70.7143	40
70.799	41
70.8837	48
70.9685	42
71.0532	42
71.1379	48
71.2226	47
71.3074	48
71.3921	47
71.4768	50
71.5615	50
71.6463	32
71.731	70
71.8157	46
71.9004	43
71.9852	49
72.0699	47
72.1546	52
72.2394	47
72.3241	55
72.4088	50
72.4935	58
72.5783	50
72.663	61
72.7477	57
72.8324	101
72.9172	183
73.0019	178
73.0866	129
73.1713	136
73.2561	87
73.3408	72
73.4255	45
73.5103	55
73.595	43
73.6797	35
73.7644	52
73.8492	44
73.9339	55
74.0186	51
74.1033	49
74.1881	50
74.2728	51
74.3575	45
74.4423	50
74.527	51
74.6117	49
74.6964	43
74.7812	49
74.8659	47
74.9506	92
75.0353	171
75.1201	257
75.2048	205
75.2895	174
75.3742	141
75.459	89
75.5437	74
75.6284	52
75.7132	55
75.7979	63
75.8826	46
75.9673	46
76.0521	45
76.1368	44
76.2215	55
76.3062	39
76.391	44
76.4757	36
76.5604	51
76.6451	46
76.7299	43
76.8146	74
76.8993	49
76.9841	66
77.0688	132
77.1535	160
77.2382	128
77.323	106
77.4077	104
77.4924	70
77.5771	52
77.6619	33
77.7466	46
77.8313	50
77.916	53
78.0008	45
78.0855	48
78.1702	48
78.255	49
78.3397	36
78.4244	46
78.5091	39
78.5939	48
78.6786	41
78.7633	47
78.848	42
78.9328	57
79.0175	48
79.1022	74
79.1869	93
79.2717	193
79.3564	252
79.4411	240
79.5259	217
79.6106	163
79.6953	132
79.78	113
79.8648	77
79.9495	59
80.0342	53
80.1189	47
80.2037	64
80.2884	58
80.3731	64
80.4579	77
80.5426	142
80.6273	209
80.712	184
80.7968	192
80.8815	289
80.9662	286
81.0509	201
81.1357	158
81.2204	161
81.3051	97
81.3898	58
81.4746	57
81.5593	45
81.644	35
81.7288	45
81.8135	47
81.8982	39
81.9829	36
82.0677	46
82.1524	44
82.2371	41
82.3218	41
82.4066	45
82.4913	52
82.576	35
82.6607	45
82.7455	58
82.8302	45
82.9149	51
82.9997	45
83.0844	54
83.1691	90
83.2538	137
83.3386	163
83.4233	136
83.508	126
83.5927	108
83.6775	71
83.7622	57
83.8469	64
83.9316	40
84.0164	38
84.1011	38
84.1858	45
84.2706	47
84.3553	59
84.44	47
84.5247	40
84.6095	56
84.6942	52
84.7789	37
84.8636	36
84.9484	37
85.0331	42
85.1178	45
85.2026	40
85.2873	35
85.372	37
85.4567	48
85.5415	46
85.6262	33
85.7109	33
85.7956	35
85.8804	28
85.9651	43
86.0498	34
86.1345	34
86.2193	51
86.304	48
86.3887	34
86.4735	33
86.5582	45
86.6429	51
86.7276	47
86.8124	47
86.8971	71
86.9818	50
87.0665	48
87.1513	39
87.236	53
87.3207	37
87.4054	36
87.4902	32
87.5749	30
87.6596	41
87.7444	31
87.8291	44
87.9138	50
87.9985	33
88.0833	31
88.168	34
88.2527	29
88.3374	36
88.4222	43
88.5069	42
88.5916	39
88.6763	39
88.7611	35
88.8458	33
88.9305	37
89.0153	47
89.1	31
89.1847	38
89.2694	34
89.3542	38
89.4389	37
89.5236	42
89.6083	38
89.6931	44
89.7778	41
89.8625	54
89.9472	46
90.032	60
90.1167	69
90.2014	121
90.2862	226
90.3709	242
90.4556	141
90.5403	153
90.6251	122
90.7098	96
90.7945	59
90.8792	48
90.964	50
91.0487	38
91.1334	48
91.2182	29
91.3029	48
91.3876	23
91.4723	44
91.5571	38
91.6418	34
